# Supplementary material for: N-Methyl-4-nitro­anilinium chloride
Source: Acta Crystallogr Sect E Struct Rep Online. 2012 May 31;68(Pt 6):o1973. doi: 10.1107/S1600536812024117 (PMC3379520; doi:10.1107/S1600536812024117)
Supplement: Supplementary file 2 [file e-68-o1973-Isup2.hkl]

# 
# h,k,l, Fc-squared, Fo-squared, sigma(Fo-squared) and status flag 
# 
data_I
_shelx_title ' shelxl in P2(1)/c' 
_shelx_refln_list_code          4 
_shelx_F_calc_maximum      202.47 
_exptl_crystal_F_000       784.00 
_reflns_d_resolution_high  0.7602 
 
loop_ 
 _symmetry_equiv_pos_as_xyz 
 'x, y, z' 
 '-x, y+1/2, -z+1/2' 
 '-x, -y, -z' 
 'x, -y-1/2, z-1/2' 
 
_cell_length_a     7.0509 
_cell_length_b    19.1198 
_cell_length_c    13.4426 
_cell_angle_alpha  90.000 
_cell_angle_beta   95.200 
_cell_angle_gamma  90.000 
 
_shelx_F_squared_multiplier     1.000 
 
loop_ 
 _refln_index_h 
 _refln_index_k 
 _refln_index_l 
 _refln_F_squared_calc 
 _refln_F_squared_meas 
 _refln_F_squared_sigma 
 _refln_observed_status 
   1   0   0       10.58       14.12      1.21 o 
   2   0   0      527.22      612.57    112.78 o 
   3   0   0     1697.41     1711.83     32.10 o 
   4   0   0    11760.05    13434.14    363.38 o 
   5   0   0      137.09      163.50      9.54 o 
   6   0   0      206.33      232.73      7.40 o 
   7   0   0        2.59        7.37      5.60 o 
   8   0   0       26.82       19.31     11.62 o 
   9   0   0        0.29        2.94      4.74 o 
   1   1   0      224.49      214.98     16.73 o 
   2   1   0    40995.95    38890.15    157.70 o 
   3   1   0     1215.63     1244.47     39.63 o 
   4   1   0       41.52       67.92      5.41 o 
   5   1   0      150.04      166.14      5.76 o 
   6   1   0        8.40        6.24      2.07 o 
   7   1   0       40.28       41.39      7.97 o 
   8   1   0       10.50       15.04      5.76 o 
   9   1   0       16.15       19.89      7.84 o 
   1   2   0        5.57        0.50      0.60 o 
   2   2   0      786.65      790.45     31.53 o 
   3   2   0     1545.47     1511.57     25.34 o 
   4   2   0       94.99      101.27      4.12 o 
   5   2   0      271.79      272.08     15.81 o 
   6   2   0      195.91      192.32      5.29 o 
   7   2   0       19.64       18.04      5.67 o 
   8   2   0       12.69        9.28      5.01 o 
   9   2   0        3.23        5.25      5.50 o 
   1   3   0     7551.90     8113.96    149.64 o 
   2   3   0       14.17       17.13      2.02 o 
   3   3   0       55.20       84.32      1.87 o 
   4   3   0     1796.53     1844.86     27.38 o 
   5   3   0      491.03      478.65     10.21 o 
   6   3   0      278.49      256.30      6.28 o 
   7   3   0        0.33        1.70      5.74 o 
   8   3   0       52.27       44.28     10.71 o 
   9   3   0        5.70        5.47      5.28 o 
   0   4   0      591.23      627.13     18.82 o 
   1   4   0      419.53      450.12     20.49 o 
   2   4   0      290.65      300.03      4.92 o 
   3   4   0       57.52       48.98      6.07 o 
   4   4   0      980.60     1088.54     18.32 o 
   5   4   0      340.60      339.58      8.23 o 
   6   4   0       84.29       85.22      3.84 o 
   7   4   0        2.67        5.44      2.88 o 
   8   4   0        3.78        0.42      7.24 o 
   9   4   0        2.48       12.95      6.48 o 
   1   5   0        1.19        2.01      0.61 o 
   2   5   0     9301.58     9371.26     68.37 o 
   3   5   0      267.74      291.07      7.47 o 
   4   5   0      468.99      474.90     15.90 o 
   5   5   0      134.20      131.56      6.08 o 
   6   5   0        6.05        6.29      3.04 o 
   7   5   0       91.14      101.24     23.90 o 
   8   5   0        2.28        5.26      5.85 o 
   9   5   0        1.68        1.63      6.12 o 
   0   6   0     6663.81     6990.56     81.76 o 
   1   6   0      153.54      143.53      4.19 o 
   2   6   0     1327.89     1208.23     18.10 o 
   3   6   0        9.53        1.44      2.25 o 
   4   6   0      451.22      457.41     15.14 o 
   5   6   0      542.99      554.87     15.57 o 
   6   6   0       70.22       59.79      8.74 o 
   7   6   0        4.55        5.36      3.60 o 
   8   6   0       19.12       18.21      5.32 o 
   1   7   0       30.37       33.88      6.21 o 
   2   7   0     4745.98     4708.93     55.35 o 
   3   7   0      609.93      614.35     18.92 o 
   4   7   0      620.77      632.16     14.40 o 
   5   7   0       55.08       51.99      4.44 o 
   6   7   0       37.86       28.13      5.66 o 
   7   7   0       10.88       10.42      3.71 o 
   8   7   0       15.78       23.79      9.93 o 
   0   8   0       25.33       25.70      2.19 o 
   1   8   0      240.00      318.95      9.44 o 
   2   8   0      586.19      522.25     16.35 o 
   3   8   0     1162.21     1137.57     21.88 o 
   4   8   0      202.14      180.74      8.39 o 
   5   8   0      200.21      196.69      5.95 o 
   6   8   0      186.15      200.74      9.07 o 
   7   8   0       26.94       23.33      6.65 o 
   8   8   0       37.03       28.94     12.03 o 
   1   9   0      505.57      612.07     24.29 o 
   2   9   0        2.32        3.58      3.77 o 
   3   9   0     2310.22     2496.33     65.93 o 
   4   9   0      285.50      275.58      8.26 o 
   5   9   0      124.99      131.49      6.88 o 
   6   9   0        1.40        4.78      3.16 o 
   7   9   0      346.03      364.62     15.92 o 
   8   9   0        1.32        5.80      4.11 o 
   0  10   0      304.66      362.94     29.40 o 
   1  10   0     3493.59     3700.41     98.25 o 
   2  10   0        4.62        2.98      4.59 o 
   3  10   0      578.50      628.36     12.67 o 
   4  10   0       26.76       32.88      4.59 o 
   5  10   0      812.72      880.76     31.58 o 
   6  10   0       57.12       69.11     11.78 o 
   7  10   0        0.44       -0.29      6.84 o 
   8  10   0        0.12        4.67      3.75 o 
   1  11   0      878.43      915.96     77.42 o 
   2  11   0     2746.75     2820.67     59.72 o 
   3  11   0       16.67       11.15      1.94 o 
   4  11   0        0.01       -0.21      2.92 o 
   5  11   0       26.63       31.03      6.51 o 
   6  11   0       47.36       49.88     10.39 o 
   7  11   0       74.76       74.80     23.79 o 
   8  11   0        0.06        4.30      4.09 o 
   0  12   0      631.01      627.49      8.58 o 
   1  12   0      811.36      837.17     28.42 o 
   2  12   0       32.74       26.96      5.86 o 
   3  12   0      392.97      424.83     13.89 o 
   4  12   0       44.02       38.47      3.04 o 
   5  12   0       23.92       19.42      4.27 o 
   6  12   0      188.90      215.74     15.14 o 
   7  12   0        5.02        2.63      4.71 o 
   8  12   0       27.88       24.59      9.98 o 
   1  13   0      179.51      161.60     25.01 o 
   2  13   0       46.95       44.54      8.15 o 
   3  13   0        1.11       -0.30      3.02 o 
   4  13   0        1.43        1.58      3.63 o 
   5  13   0        4.66        4.82      3.06 o 
   6  13   0       31.30       29.31     10.50 o 
   7  13   0        3.59        3.91      5.57 o 
   0  14   0      289.54      266.38     12.04 o 
   1  14   0      435.49      458.29     15.72 o 
   2  14   0      192.06      201.73      8.37 o 
   3  14   0      299.59      312.58     11.93 o 
   4  14   0       51.18       46.33      8.42 o 
   5  14   0        6.40       10.21      3.52 o 
   6  14   0        3.19       10.82      5.26 o 
   7  14   0        0.09        5.84      4.32 o 
   1  15   0       23.00       18.76      4.94 o 
   2  15   0      796.95      876.03     25.84 o 
   3  15   0       81.38       79.40     14.79 o 
   4  15   0      156.65      156.26     16.77 o 
   5  15   0       31.34       34.41      8.48 o 
   6  15   0        1.39        3.40      5.44 o 
   7  15   0       18.52       29.71      8.76 o 
   0  16   0        0.16        0.01      2.82 o 
   1  16   0        0.01        0.10      3.72 o 
   2  16   0       63.05       54.72     11.31 o 
   3  16   0       28.16       22.38      4.52 o 
   4  16   0      302.54      329.27     14.70 o 
   5  16   0       42.71       43.54     10.27 o 
   6  16   0       57.74       48.26     12.15 o 
   7  16   0        3.08        8.48      7.20 o 
   1  17   0      155.89      159.64      6.32 o 
   2  17   0      353.08      347.30     13.08 o 
   3  17   0       24.98       21.60      5.31 o 
   4  17   0      134.94      128.45     11.68 o 
   5  17   0        9.87        5.02      4.69 o 
   6  17   0      129.33      103.06     29.14 o 
   0  18   0       34.53       46.48     23.16 o 
   1  18   0      325.76      354.06     13.33 o 
   2  18   0       61.65       54.09     11.42 o 
   3  18   0      173.75      184.90     13.28 o 
   4  18   0       24.97       22.65      6.25 o 
   5  18   0        0.71       -1.21      5.43 o 
   6  18   0       46.81       54.10     13.19 o 
   1  19   0       45.19       34.21      7.41 o 
   2  19   0      141.15      138.28      7.87 o 
   3  19   0      101.20       93.79     17.36 o 
   4  19   0      109.61      123.08     13.58 o 
   5  19   0        8.61        4.15      4.19 o 
   6  19   0        0.65        9.90      4.71 o 
   0  20   0      139.26      116.17     37.45 o 
   1  20   0      128.89      118.85     30.04 o 
   2  20   0       46.97       45.17     11.16 o 
   3  20   0       34.24       38.61      8.39 o 
   4  20   0       15.03        7.08      3.62 o 
   5  20   0       10.40       15.20      7.66 o 
   1  21   0       12.21       -1.11      7.18 o 
   2  21   0      148.80      165.01     20.93 o 
   3  21   0        8.98       19.38      5.96 o 
   4  21   0        0.57        4.37      3.33 o 
   5  21   0        0.28        2.68      4.99 o 
   0  22   0      304.18      319.63     14.87 o 
   1  22   0       40.36       38.18     10.22 o 
   2  22   0        7.82        6.96      4.73 o 
   3  22   0        1.65        4.43      4.04 o 
   4  22   0       76.18       55.37     23.03 o 
   1  23   0       30.70       29.80     10.96 o 
   2  23   0        0.00        0.42      6.40 o 
   3  23   0       19.18       13.82      6.56 o 
   0  24   0       10.03       20.79      7.68 o 
   1  24   0       26.93       22.42      7.99 o 
   2  24   0        0.31        8.23      6.59 o 
  -9   1   1        2.35        5.71      4.51 o 
  -8   1   1      143.72      169.99     17.28 o 
  -7   1   1       16.91       20.74      6.08 o 
  -6   1   1       40.66       74.35      5.63 o 
  -5   1   1       82.62       85.48      4.79 o 
  -4   1   1     1794.44     1931.10     32.52 o 
  -3   1   1     3280.15     3187.20     29.48 o 
  -2   1   1    19224.94    20645.61    217.15 o 
  -1   1   1       37.42       37.47      1.26 o 
   1   1   1      549.92      481.52      8.95 o 
   2   1   1    24156.06    22674.89    825.59 o 
   3   1   1      202.54      237.53     10.49 o 
   4   1   1        0.64        4.25      1.24 o 
   5   1   1      304.41      319.93      7.49 o 
   6   1   1       61.78       79.28     12.60 o 
   7   1   1       33.65       38.66      8.01 o 
   8   1   1       76.06       70.92     19.01 o 
   9   1   1        4.02        7.88      6.41 o 
  -9   2   1       41.16       25.18      7.36 o 
  -8   2   1       57.73       46.05     11.94 o 
  -7   2   1        4.53        5.32      2.72 o 
  -6   2   1       23.33       15.41      4.73 o 
  -5   2   1        3.05        4.15      1.72 o 
  -4   2   1      592.56      554.01     13.69 o 
  -3   2   1      279.38      303.07      3.35 o 
  -2   2   1     2029.89     1969.37     31.06 o 
  -1   2   1     1248.11     1064.08     14.44 o 
   0   2   1     3565.06     3090.57    185.35 o 
   1   2   1      148.43      201.98      4.00 o 
   2   2   1      326.02      375.52     16.32 o 
   3   2   1     1827.39     1871.80     21.14 o 
   4   2   1       27.90       29.20      2.70 o 
   5   2   1       88.59       92.65      4.48 o 
   6   2   1      642.42      728.57     23.30 o 
   7   2   1      157.40      158.48     11.71 o 
   8   2   1       96.28       83.89     17.82 o 
   9   2   1        0.15        0.35      5.32 o 
  -9   3   1        5.00        5.91      5.19 o 
  -8   3   1        7.45        4.30      5.72 o 
  -7   3   1        4.91        9.79      4.17 o 
  -6   3   1      121.40      136.50      4.57 o 
  -5   3   1        0.74        2.73      1.75 o 
  -4   3   1      512.53      541.88     13.80 o 
  -3   3   1     2140.67     2134.55     36.29 o 
  -2   3   1     1879.62     1785.97     19.13 o 
  -1   3   1      369.13      319.09      6.15 o 
   0   3   1      859.62      732.72     12.50 o 
   1   3   1     3051.77     2898.78     40.77 o 
   2   3   1       18.24       23.17      2.08 o 
   3   3   1      400.62      388.89      6.07 o 
   4   3   1      352.76      298.44      9.88 o 
   5   3   1       44.03       41.84      2.19 o 
   6   3   1        7.06        9.76      3.06 o 
   7   3   1       57.93       50.92     12.17 o 
   8   3   1        1.89        3.95      5.46 o 
   9   3   1        0.01        3.94      3.86 o 
  -9   4   1        7.20       10.60      5.58 o 
  -8   4   1       46.95       68.53     18.69 o 
  -7   4   1       46.78       58.88     18.64 o 
  -6   4   1        8.32        5.21      1.70 o 
  -5   4   1      114.17      116.46      5.21 o 
  -4   4   1      844.94      896.74     26.32 o 
  -3   4   1      294.10      303.94      6.34 o 
  -2   4   1     1946.34     1843.07     77.47 o 
  -1   4   1      458.86      424.34      8.12 o 
   0   4   1     4006.45     3847.68     49.00 o 
   1   4   1      120.59      148.61      3.39 o 
   2   4   1      642.55      668.90     11.14 o 
   3   4   1      510.58      566.51      7.92 o 
   4   4   1      936.94      961.72     18.73 o 
   5   4   1      241.64      241.79     12.75 o 
   6   4   1      338.51      337.92     13.73 o 
   7   4   1      177.24      218.13     13.81 o 
   8   4   1        8.54       10.40      5.71 o 
   9   4   1        0.01        2.93      4.05 o 
  -9   5   1       11.03        7.91      4.77 o 
  -8   5   1      127.38      113.63     27.60 o 
  -7   5   1       91.13       76.01     21.31 o 
  -6   5   1       14.22       10.66      3.35 o 
  -5   5   1       30.60       28.25      4.89 o 
  -4   5   1        8.40       12.98      2.73 o 
  -3   5   1     2513.17     2438.31     39.65 o 
  -2   5   1      207.89      208.31      4.15 o 
  -1   5   1      744.87      756.91      9.85 o 
   0   5   1     2311.17     2159.11     24.25 o 
   1   5   1     4586.60     4620.63     33.62 o 
   2   5   1     7155.20     7205.12     79.18 o 
   3   5   1      194.52      211.31      6.12 o 
   4   5   1      116.53      107.71      4.24 o 
   5   5   1      112.44      142.01      7.33 o 
   6   5   1      427.04      481.19     21.10 o 
   7   5   1       47.74       53.36     15.84 o 
   8   5   1        2.27       10.58      5.31 o 
  -8   6   1        0.68        8.39      5.95 o 
  -7   6   1       58.40       51.27     11.11 o 
  -6   6   1      147.26      163.53      9.79 o 
  -5   6   1      204.10      250.58      5.81 o 
  -4   6   1      792.12      813.72     18.06 o 
  -3   6   1        0.42        1.99      1.52 o 
  -2   6   1     1216.45     1144.05     12.32 o 
  -1   6   1      427.10      421.28      9.66 o 
   0   6   1    16401.87    17456.83    163.76 o 
   1   6   1     1522.36     1453.74     22.77 o 
   2   6   1      391.28      391.17      4.10 o 
   3   6   1       72.78       63.70      2.22 o 
   4   6   1      815.39      826.33     16.33 o 
   5   6   1      270.38      285.28      8.73 o 
   6   6   1       23.74       25.33      6.05 o 
   7   6   1        7.95        3.64      4.37 o 
   8   6   1        1.33        3.25      4.36 o 
  -8   7   1       12.52       17.49      5.64 o 
  -7   7   1       27.12       19.71      6.06 o 
  -6   7   1      187.37      204.33      8.32 o 
  -5   7   1       17.83       14.84      2.86 o 
  -4   7   1      182.88      126.70     23.54 o 
  -3   7   1     2049.69     2203.87     64.28 o 
  -2   7   1       30.48       29.43      3.02 o 
  -1   7   1     1121.21     1054.25     13.82 o 
   0   7   1      455.45      483.52     10.79 o 
   1   7   1       11.62       25.11      3.23 o 
   2   7   1      414.19      426.23      5.64 o 
   3   7   1      104.34       94.63      3.90 o 
   4   7   1       10.62        8.69      1.88 o 
   5   7   1      248.30      242.91      7.11 o 
   6   7   1       32.00       36.38     10.24 o 
   7   7   1       67.99       47.67     11.44 o 
   8   7   1       36.46       42.65     12.15 o 
  -8   8   1       11.88        9.93      5.80 o 
  -7   8   1       10.99        9.67      6.28 o 
  -6   8   1       63.97       63.66      6.06 o 
  -5   8   1      345.55      360.53     11.09 o 
  -4   8   1      237.10      234.40      9.90 o 
  -3   8   1        0.58        0.36      1.77 o 
  -2   8   1     1758.65     1714.79     40.39 o 
  -1   8   1     4531.59     4761.97     86.55 o 
   0   8   1     4355.95     4385.06     79.13 o 
   1   8   1     5683.20     5764.32     76.46 o 
   2   8   1      145.89      132.50      4.22 o 
   3   8   1      137.61      129.78      4.69 o 
   4   8   1       25.68       14.75      6.97 o 
   5   8   1       14.42       16.25      3.96 o 
   6   8   1        9.44       15.29      4.12 o 
   7   8   1       68.78       53.64     14.71 o 
   8   8   1       17.06       11.15      9.04 o 
  -8   9   1        1.03        3.29      9.09 o 
  -7   9   1       73.01       66.03     14.51 o 
  -6   9   1      270.47      264.63     11.66 o 
  -5   9   1       11.57        6.70      2.91 o 
  -4   9   1        0.23        2.36      2.38 o 
  -3   9   1     1820.70     1906.87     36.09 o 
  -2   9   1      710.39      640.23     22.18 o 
  -1   9   1      102.40      114.83      7.57 o 
   0   9   1       29.13       10.59      5.81 o 
   1   9   1     2061.29     2137.46     56.20 o 
   2   9   1       16.17       20.39      1.68 o 
   3   9   1      115.29       93.74      2.84 o 
   4   9   1      562.51      514.75     68.80 o 
   5   9   1      178.41      192.92      6.25 o 
   6   9   1       23.65       15.48      3.82 o 
   7   9   1       80.16       63.68     14.93 o 
   8   9   1      117.46      112.32     31.60 o 
  -8  10   1        7.86        8.01      6.38 o 
  -7  10   1       32.78       29.88      9.88 o 
  -6  10   1      234.11      245.96      9.23 o 
  -5  10   1      277.27      283.08      7.64 o 
  -4  10   1       14.32       16.06      3.66 o 
  -3  10   1       22.70       17.88      2.27 o 
  -2  10   1      225.45      180.62      8.14 o 
  -1  10   1     1092.71     1032.71     25.97 o 
   0  10   1     2940.86     3036.53     85.28 o 
   1  10   1       18.24       10.06      2.93 o 
   2  10   1       99.47      103.45      3.45 o 
   3  10   1       10.53       13.57      3.00 o 
   4  10   1     1877.37     2065.60     39.60 o 
   5  10   1       41.30       47.64      4.47 o 
   6  10   1       14.92       13.15      3.74 o 
   7  10   1        4.86        2.87      4.94 o 
   8  10   1        8.94        7.39      6.16 o 
  -8  11   1       19.78        7.04      6.74 o 
  -7  11   1       16.17       16.72      5.24 o 
  -6  11   1       25.77       16.47      6.97 o 
  -5  11   1       59.97       49.68     10.19 o 
  -4  11   1        8.59        7.85      2.60 o 
  -3  11   1      123.65      121.78      7.81 o 
  -2  11   1      129.51      118.75      6.32 o 
  -1  11   1       47.87       38.05      8.76 o 
   0  11   1      215.26      179.48      7.81 o 
   1  11   1       30.43       42.04      4.93 o 
   2  11   1      625.48      633.46     37.13 o 
   3  11   1       39.80       36.65      3.55 o 
   4  11   1        7.35        6.57      3.57 o 
   5  11   1       11.65       12.05      3.36 o 
   6  11   1       58.41       42.14     10.09 o 
   7  11   1       11.43       11.49      6.30 o 
   8  11   1        1.58        5.66      7.09 o 
  -8  12   1        5.68        6.66      4.97 o 
  -7  12   1        1.41        7.10      5.67 o 
  -6  12   1        9.41       10.19      7.60 o 
  -5  12   1      166.26      165.80      7.22 o 
  -4  12   1       73.33       77.33      3.37 o 
  -3  12   1       12.63       10.94      3.10 o 
  -2  12   1       74.80       79.17     12.41 o 
  -1  12   1     1671.98     1617.20     40.55 o 
   0  12   1      355.90      314.35     11.75 o 
   1  12   1       76.57       71.43      2.00 o 
   2  12   1      137.81      143.82     11.30 o 
   3  12   1       27.88       23.85      6.29 o 
   4  12   1      248.38      255.19      6.52 o 
   5  12   1       91.44       88.79      5.59 o 
   6  12   1        1.45        3.83      6.71 o 
   7  12   1       14.12       27.89      6.46 o 
   8  12   1        1.24        4.89      8.25 o 
  -7  13   1        1.44        8.49      4.79 o 
  -6  13   1      204.41      225.95     18.30 o 
  -5  13   1       53.35       51.91      8.37 o 
  -4  13   1      323.60      294.15     62.35 o 
  -3  13   1      140.08      161.16      8.86 o 
  -2  13   1     1363.56     1384.27     34.79 o 
  -1  13   1     1544.32     1533.03     30.31 o 
   0  13   1      465.90      467.07     10.52 o 
   1  13   1       14.00       15.01      1.60 o 
   2  13   1      128.26      132.23      7.98 o 
   3  13   1      690.63      733.26     22.46 o 
   4  13   1       20.98       15.44      3.75 o 
   5  13   1      222.41      239.23     10.20 o 
   6  13   1       19.85       13.04      8.03 o 
   7  13   1       19.46       21.01      8.09 o 
  -7  14   1        1.69        5.45      4.64 o 
  -6  14   1        3.66        3.90      4.55 o 
  -5  14   1      104.26      101.95      7.68 o 
  -4  14   1        0.49       -4.10      5.13 o 
  -3  14   1       18.22       16.61      5.55 o 
  -2  14   1       91.63       80.82     17.44 o 
  -1  14   1      307.69      290.04      9.07 o 
   0  14   1      612.54      586.66     15.38 o 
   1  14   1      253.59      271.28      7.13 o 
   2  14   1      215.28      227.33      7.16 o 
   3  14   1        0.11       -0.11      3.82 o 
   4  14   1       33.60       31.06      6.35 o 
   5  14   1       18.74       25.88      6.80 o 
   6  14   1       85.52       87.23     19.58 o 
   7  14   1        0.14        6.09      5.91 o 
  -7  15   1        0.00        7.13      6.34 o 
  -6  15   1        2.26       10.05      5.47 o 
  -5  15   1       13.01       12.34      3.70 o 
  -4  15   1      310.67      332.06     12.97 o 
  -3  15   1       15.75       16.56      5.85 o 
  -2  15   1      339.95      391.45     13.40 o 
  -1  15   1      137.42      147.49      8.89 o 
   0  15   1      489.91      521.27     13.68 o 
   1  15   1        0.64        0.98      0.91 o 
   2  15   1        0.76       -0.74      4.32 o 
   3  15   1       38.70       43.11      7.29 o 
   4  15   1      223.44      233.96     14.62 o 
   5  15   1       57.15       68.11     16.40 o 
   6  15   1      184.46      164.63     35.65 o 
   7  15   1        9.16        5.73      4.99 o 
  -7  16   1        1.81        4.21      4.60 o 
  -6  16   1        6.84        1.35      5.94 o 
  -5  16   1      197.58      217.08      9.57 o 
  -4  16   1       12.93        8.42      4.93 o 
  -3  16   1        0.08        5.61      2.19 o 
  -2  16   1      524.27      556.97     16.86 o 
  -1  16   1      660.16      685.58     20.90 o 
   0  16   1      281.24      290.38     10.51 o 
   1  16   1       29.84       25.77      5.63 o 
   2  16   1      248.63      259.57      8.52 o 
   3  16   1        0.16        2.33      2.74 o 
   4  16   1      751.81      836.50     24.90 o 
   5  16   1      216.74      223.35     14.57 o 
   6  16   1        0.17        6.03      4.80 o 
   7  16   1       34.83       29.24     10.38 o 
  -6  17   1      137.53      153.54     19.73 o 
  -5  17   1       30.91       25.29      6.83 o 
  -4  17   1      261.01      283.71     11.27 o 
  -3  17   1        3.38        7.39      3.78 o 
  -2  17   1      327.04      307.01     11.37 o 
  -1  17   1        0.27        3.66      3.48 o 
   0  17   1      385.40      350.97     12.29 o 
   1  17   1      119.91      124.61      7.08 o 
   2  17   1      180.01      158.15      6.93 o 
   3  17   1       62.73       57.32     11.71 o 
   4  17   1       41.23       26.38      7.14 o 
   5  17   1      108.60       81.69     23.67 o 
   6  17   1        8.49        6.79      6.83 o 
  -6  18   1        7.37       10.80      6.52 o 
  -5  18   1       21.95       17.80      6.91 o 
  -4  18   1        0.49        4.67      3.22 o 
  -3  18   1       21.39       15.79      4.57 o 
  -2  18   1       14.27        4.58      3.78 o 
  -1  18   1       43.39       21.81      6.99 o 
   0  18   1        5.81        8.29      6.40 o 
   1  18   1      999.99      984.84     33.42 o 
   2  18   1      344.04      306.70     14.92 o 
   3  18   1        2.04       -0.35      5.25 o 
   4  18   1       49.66       42.63      8.72 o 
   5  18   1       69.19       62.02     14.28 o 
   6  18   1      103.48       83.02     26.78 o 
  -6  19   1        2.96        2.69      4.93 o 
  -5  19   1       65.34       54.51     12.35 o 
  -4  19   1        5.07        6.14      4.71 o 
  -3  19   1        8.56        8.80      5.14 o 
  -2  19   1       62.18       70.58     11.00 o 
  -1  19   1      239.93      251.55     15.83 o 
   0  19   1       10.61        8.58      5.93 o 
   1  19   1      168.08      153.24     36.16 o 
   2  19   1        1.80        4.32      3.13 o 
   3  19   1      438.52      458.55     15.97 o 
   4  19   1      162.52      149.15     10.21 o 
   5  19   1       10.87       12.08      5.69 o 
  -5  20   1       30.10       29.24     10.18 o 
  -4  20   1       57.60       53.45     12.70 o 
  -3  20   1        2.58        3.37      3.63 o 
  -2  20   1       14.03        9.44      4.36 o 
  -1  20   1       21.41       30.20      5.83 o 
   0  20   1      277.79      293.14     16.50 o 
   1  20   1       44.72       47.36     25.12 o 
   2  20   1        0.71        7.15      6.14 o 
   3  20   1       19.36       19.72      6.43 o 
   4  20   1       30.51       22.91      7.75 o 
   5  20   1        4.21        3.98      4.22 o 
  -5  21   1        3.23        4.49      3.54 o 
  -4  21   1        0.90        5.17      2.70 o 
  -3  21   1      123.49      115.58     26.14 o 
  -2  21   1       93.00       87.51     27.77 o 
  -1  21   1       39.84       35.48      9.51 o 
   0  21   1        1.15        5.85      4.77 o 
   1  21   1       19.47       14.40      6.24 o 
   2  21   1      287.53      310.12     18.08 o 
   3  21   1        0.58       -1.55      5.88 o 
   4  21   1       17.44       12.18      5.62 o 
  -4  22   1       17.46       16.68      8.66 o 
  -3  22   1        2.78        3.77      5.56 o 
  -2  22   1        6.95        2.57      7.41 o 
  -1  22   1       38.12       29.49      9.20 o 
   0  22   1       59.62       57.78     14.30 o 
   1  22   1        0.17        1.87      4.82 o 
   2  22   1       31.20       34.51     11.94 o 
   3  22   1       16.73       17.18      9.36 o 
   4  22   1       14.63       13.72     10.12 o 
  -3  23   1       12.76       12.18      5.69 o 
  -2  23   1       58.06       49.73     14.63 o 
  -1  23   1        1.79        7.63      4.61 o 
   0  23   1       19.00       12.35      6.60 o 
   1  23   1       12.74       10.02      6.02 o 
   2  23   1       53.39       52.87     13.39 o 
   3  23   1       16.16       22.14     11.64 o 
  -2  24   1       10.53       15.09      6.33 o 
  -1  24   1       20.95       22.67      9.79 o 
   0  24   1       16.63       14.23      7.19 o 
   1  24   1      139.98      127.01     32.92 o 
   2  24   1        0.23        6.00      4.89 o 
   0  25   1       29.33       20.30     13.42 o 
  -9   0   2        4.47        8.05      9.64 o 
  -8   0   2      266.93      286.15     21.05 o 
  -7   0   2       18.66       14.59      4.74 o 
  -6   0   2     4661.46     5106.37     99.66 o 
  -5   0   2      282.95      325.75     16.95 o 
  -4   0   2     6307.91     6563.59    175.11 o 
  -3   0   2      487.94      495.44     73.88 o 
  -1   0   2      282.25      343.72      9.39 o 
   0   0   2       16.80       35.18      3.45 o 
   1   0   2     7573.77     6971.81    390.26 o 
   2   0   2     1112.92      995.79     20.45 o 
   3   0   2      117.15       95.80      4.16 o 
   4   0   2     1489.37     1558.93     49.04 o 
   5   0   2      231.33      244.25     16.77 o 
   6   0   2       91.58       89.73     24.97 o 
   7   0   2      106.49      121.82     13.61 o 
   8   0   2        1.93        8.15      4.16 o 
   9   0   2        0.04        0.63      7.39 o 
  -9   1   2       21.51       17.61      6.37 o 
  -8   1   2       19.16       14.36      4.32 o 
  -7   1   2       37.35       35.03      5.87 o 
  -6   1   2     2028.96     2144.29     58.56 o 
  -5   1   2      303.29      334.23     12.58 o 
  -4   1   2     7240.86     7908.55    130.39 o 
  -3   1   2     1013.67     1013.99     11.74 o 
  -2   1   2    25709.30    28512.49    436.65 o 
  -1   1   2      887.83      815.44     29.27 o 
   0   1   2    10239.58     8986.30    434.15 o 
   1   1   2     6534.25     6038.38    144.91 o 
   2   1   2      889.50      799.92      7.60 o 
   3   1   2      210.95      197.71      3.19 o 
   4   1   2        0.20        3.04      1.57 o 
   5   1   2      328.27      375.15     10.72 o 
   6   1   2       58.46       72.41     11.38 o 
   7   1   2      140.15      138.54     21.98 o 
   8   1   2        2.65        9.23      4.25 o 
   9   1   2       12.23        9.77      5.49 o 
  -9   2   2       25.39       14.50      6.56 o 
  -8   2   2       85.69       52.46     12.27 o 
  -7   2   2       39.69       34.28      5.61 o 
  -6   2   2       51.10       49.74      8.35 o 
  -5   2   2        7.29        6.19      2.75 o 
  -4   2   2      958.78      989.81     19.33 o 
  -3   2   2      447.61      466.98     19.77 o 
  -2   2   2     1046.61     1030.83     21.38 o 
  -1   2   2     7308.99     7510.25     91.31 o 
   0   2   2     2944.97     2689.94     25.57 o 
   1   2   2     1022.96      858.06     17.09 o 
   2   2   2     1285.79     1220.21     18.48 o 
   3   2   2      172.56      154.04     15.90 o 
   4   2   2      176.75      154.11     19.99 o 
   5   2   2       47.23       41.47      4.01 o 
   6   2   2       71.56       62.89     10.72 o 
   7   2   2       11.35        8.91      5.55 o 
   8   2   2       31.49       26.84      7.47 o 
   9   2   2        0.14        1.60      5.32 o 
  -9   3   2        1.04        5.21      3.31 o 
  -8   3   2       25.76       22.93      6.60 o 
  -7   3   2      186.44      199.16      7.86 o 
  -6   3   2       76.52       79.15      8.11 o 
  -5   3   2      126.61      122.01      6.58 o 
  -4   3   2      167.69      171.56     13.88 o 
  -3   3   2      135.68      117.07      8.14 o 
  -2   3   2     1250.33     1252.83     28.29 o 
  -1   3   2     4057.02     3832.39     46.25 o 
   0   3   2       73.65       90.81      2.02 o 
   1   3   2      552.71      562.61      8.88 o 
   2   3   2      958.59      936.59      7.56 o 
   3   3   2      894.84      850.23     14.54 o 
   4   3   2        0.47       -0.22      2.11 o 
   5   3   2      635.40      713.92     20.47 o 
   6   3   2       41.33       49.21      7.49 o 
   7   3   2      209.99      223.23     14.76 o 
   8   3   2      181.50      208.25     13.81 o 
   9   3   2       41.42       26.08      9.85 o 
  -9   4   2        0.00        9.57      3.84 o 
  -8   4   2       11.75       10.97      7.40 o 
  -7   4   2        1.00        0.68      2.71 o 
  -6   4   2      238.43      291.11      7.66 o 
  -5   4   2      251.33      214.60     27.20 o 
  -4   4   2      698.15      632.02     50.52 o 
  -3   4   2       70.01       69.76      2.62 o 
  -2   4   2       59.41       51.79      3.04 o 
  -1   4   2    13025.95    13701.80    320.60 o 
   0   4   2     6174.52     6306.87     63.46 o 
   1   4   2      227.33      231.74      4.53 o 
   2   4   2       50.12       45.10      1.52 o 
   3   4   2      166.66      137.37      4.19 o 
   4   4   2      850.38      828.93     18.91 o 
   5   4   2       61.34       80.54      8.28 o 
   6   4   2       29.09       43.35      9.68 o 
   7   4   2       51.09       51.77     13.31 o 
   8   4   2       18.74       25.28      7.87 o 
  -9   5   2        7.32        4.43      3.82 o 
  -8   5   2       83.88       66.31     21.60 o 
  -7   5   2        0.04        0.75      3.60 o 
  -6   5   2        2.80        4.98      2.05 o 
  -5   5   2        2.40        3.61      2.57 o 
  -4   5   2     1094.96     1101.51     19.61 o 
  -3   5   2      299.46      261.33     36.94 o 
  -2   5   2     1084.47     1080.95     12.19 o 
  -1   5   2      836.53      852.96      7.46 o 
   0   5   2     2244.40     2086.47     28.22 o 
   1   5   2     1401.92     1316.57     20.69 o 
   2   5   2      253.02      257.29      2.51 o 
   3   5   2        0.89        1.34      0.99 o 
   4   5   2      439.84      430.41      9.63 o 
   5   5   2      131.13      120.28      6.92 o 
   6   5   2       91.23      104.20     11.33 o 
   7   5   2        6.42       15.88      5.09 o 
   8   5   2        2.09        5.92      4.04 o 
  -8   6   2        9.78        4.81      5.11 o 
  -7   6   2        0.55        5.10      4.34 o 
  -6   6   2      474.57      501.81     13.92 o 
  -5   6   2      178.12      183.04      8.12 o 
  -4   6   2      117.02      110.52      5.08 o 
  -3   6   2       15.09        7.64      2.33 o 
  -2   6   2       43.26       38.03      3.77 o 
  -1   6   2     3664.61     3530.93     31.20 o 
   0   6   2      623.83      558.42      9.95 o 
   1   6   2      319.78      328.87      6.26 o 
   2   6   2     1915.63     1839.19     24.04 o 
   3   6   2     1166.90     1185.82     19.60 o 
   4   6   2      589.03      550.38     10.45 o 
   5   6   2       12.33        4.97      4.88 o 
   6   6   2       49.05       51.35      9.52 o 
   7   6   2       56.54       52.99     11.76 o 
   8   6   2       21.97       13.74      7.72 o 
  -8   7   2        9.59       11.56      6.15 o 
  -7   7   2        1.03        3.76      3.35 o 
  -6   7   2       28.76       17.93      4.27 o 
  -5   7   2      170.18      161.71     18.16 o 
  -4   7   2      511.03      516.59     11.04 o 
  -3   7   2      234.06      200.96      6.14 o 
  -2   7   2     2712.62     2747.98     43.21 o 
  -1   7   2     1991.50     1974.85     40.33 o 
   0   7   2      188.33      167.06      2.55 o 
   1   7   2      987.15      977.34     14.18 o 
   2   7   2     1417.37     1239.48     26.57 o 
   3   7   2      168.01      147.69      4.91 o 
   4   7   2        1.04        4.91      1.50 o 
   5   7   2      252.34      235.35      6.98 o 
   6   7   2        5.06        5.36      4.01 o 
   7   7   2       13.61        5.43      5.96 o 
   8   7   2        5.08        1.79      3.46 o 
  -8   8   2        0.95        9.21      4.08 o 
  -7   8   2        0.51        1.14      3.52 o 
  -6   8   2        9.96        5.10      2.92 o 
  -5   8   2      246.72      283.14      8.78 o 
  -4   8   2      774.60      830.35     21.80 o 
  -3   8   2        4.74        6.23      3.13 o 
  -2   8   2      194.45      170.13      7.40 o 
  -1   8   2      483.39      530.17     11.31 o 
   0   8   2     3015.57     2854.39     34.97 o 
   1   8   2      216.99      230.61      2.94 o 
   2   8   2      156.26      145.56      4.83 o 
   3   8   2      247.07      256.91      7.45 o 
   4   8   2       48.17       47.10      2.45 o 
   5   8   2      690.22      732.89     21.33 o 
   6   8   2      136.23      157.02     12.65 o 
   7   8   2        4.20        3.01      5.13 o 
   8   8   2        0.00        8.14      3.83 o 
  -8   9   2       17.99       14.49     10.89 o 
  -7   9   2       76.63       71.99     13.16 o 
  -6   9   2       11.28       12.38      3.81 o 
  -5   9   2       29.28       12.72      4.05 o 
  -4   9   2       27.05       21.87      3.82 o 
  -3   9   2      997.39     1085.22     19.11 o 
  -2   9   2      687.39      696.85     24.31 o 
  -1   9   2     3184.63     3496.47    112.82 o 
   0   9   2     1677.14     1662.65     43.56 o 
   1   9   2     5137.33     5314.26     97.86 o 
   2   9   2       14.34       13.86      2.36 o 
   3   9   2      722.69      716.56     12.18 o 
   4   9   2       18.80       12.15      3.05 o 
   5   9   2       42.04       36.68      3.15 o 
   6   9   2      134.62      137.86      9.72 o 
   7   9   2        4.11        7.83      3.52 o 
   8   9   2        0.04       10.69      4.29 o 
  -8  10   2       23.34       27.75     14.29 o 
  -7  10   2       84.38       75.91     23.45 o 
  -6  10   2        9.18        5.66      2.95 o 
  -5  10   2       82.07       78.11      5.19 o 
  -4  10   2      354.97      360.43     10.74 o 
  -3  10   2     1320.30     1405.97     29.36 o 
  -2  10   2      479.67      481.15     17.75 o 
  -1  10   2     1504.01     1587.60     45.32 o 
   0  10   2       56.57       42.46      2.19 o 
   1  10   2     1260.75     1347.71     30.72 o 
   2  10   2        0.60        1.14      1.48 o 
   3  10   2      819.19      853.73     13.17 o 
   4  10   2      234.83      213.03      4.06 o 
   5  10   2       54.78       47.49      4.63 o 
   6  10   2       59.29       69.31     10.63 o 
   7  10   2        6.15        8.93      8.34 o 
   8  10   2        5.02       -1.73      5.33 o 
  -8  11   2      113.87      160.89     22.50 o 
  -7  11   2        7.13        6.27      3.80 o 
  -6  11   2        5.45        6.22      3.71 o 
  -5  11   2      379.86      421.29     12.58 o 
  -4  11   2      806.00      876.69     20.25 o 
  -3  11   2     1128.67     1178.60     30.31 o 
  -2  11   2      286.44      277.38     11.20 o 
  -1  11   2      808.73      927.14     25.20 o 
   0  11   2       21.52       17.28      5.05 o 
   1  11   2     2510.49     2479.41     44.70 o 
   2  11   2      969.52      941.40     19.14 o 
   3  11   2       23.28       22.92      3.46 o 
   4  11   2      462.41      490.48     13.81 o 
   5  11   2       45.57       38.38      5.94 o 
   6  11   2       85.80       91.73     18.74 o 
   7  11   2        3.13       -1.78      4.80 o 
   8  11   2        0.41        5.71      4.93 o 
  -8  12   2        1.20        3.21      5.91 o 
  -7  12   2       70.62       63.16     22.16 o 
  -6  12   2       13.22       13.63      5.36 o 
  -5  12   2       41.83       51.75      7.77 o 
  -4  12   2      460.01      470.87     15.26 o 
  -3  12   2      509.12      539.62     16.23 o 
  -2  12   2       23.43       18.91      4.71 o 
  -1  12   2      604.72      630.42     13.94 o 
   0  12   2      222.77      204.74      8.88 o 
   1  12   2      632.69      583.69     13.49 o 
   2  12   2      441.11      445.40     14.59 o 
   3  12   2        0.62        1.25      1.97 o 
   4  12   2       23.20       25.62      4.56 o 
   5  12   2      132.67      145.50      7.73 o 
   6  12   2       63.19       74.78     14.34 o 
   7  12   2        1.35        6.18      5.51 o 
  -7  13   2        3.09        8.45      6.29 o 
  -6  13   2        7.83        9.89      4.57 o 
  -5  13   2        6.23        8.60      4.45 o 
  -4  13   2        0.16       -1.36      4.56 o 
  -3  13   2        1.73        1.65      3.65 o 
  -2  13   2       58.84       55.64      9.88 o 
  -1  13   2        2.73        5.84      2.92 o 
   0  13   2       11.10       11.64      3.95 o 
   1  13   2       13.15       21.24      5.32 o 
   2  13   2       33.36       30.39      3.61 o 
   3  13   2       92.23       99.37      6.45 o 
   4  13   2      562.17      591.84     15.20 o 
   5  13   2       13.58       18.12      7.45 o 
   6  13   2      139.09      145.27     15.02 o 
   7  13   2        1.58        5.95      8.90 o 
  -7  14   2      110.71      100.85     30.50 o 
  -6  14   2       10.89        8.50      6.86 o 
  -5  14   2       62.31       62.90     11.72 o 
  -4  14   2      460.78      476.39     18.14 o 
  -3  14   2      117.06      104.35     18.46 o 
  -2  14   2       94.73       99.70      5.91 o 
  -1  14   2       31.70       35.36      8.28 o 
   0  14   2      813.07      861.52     18.35 o 
   1  14   2      240.97      248.08     10.65 o 
   2  14   2      151.07      132.67      9.35 o 
   3  14   2       90.97       96.28      7.18 o 
   4  14   2      245.08      240.06     10.69 o 
   5  14   2       87.02       87.77     15.38 o 
   6  14   2      102.32       82.81     17.49 o 
   7  14   2      162.69      170.99     14.13 o 
  -7  15   2        0.03        6.52      4.44 o 
  -6  15   2        1.22        5.82      5.05 o 
  -5  15   2       49.15       46.24      6.85 o 
  -4  15   2      125.81      158.03     16.57 o 
  -3  15   2      472.03      466.36     16.17 o 
  -2  15   2      129.41      119.93      6.95 o 
  -1  15   2       38.60       36.28      6.61 o 
   0  15   2        0.87        1.14      1.44 o 
   1  15   2      529.35      547.44     15.71 o 
   2  15   2     2024.41     2144.31     66.94 o 
   3  15   2       35.39       40.49      7.11 o 
   4  15   2       79.38       84.94     10.65 o 
   5  15   2       24.51       20.32      6.58 o 
   6  15   2      468.91      506.27     17.04 o 
   7  15   2        8.98        6.51      5.30 o 
  -7  16   2        0.23        6.65      4.37 o 
  -6  16   2       37.42       43.01     12.13 o 
  -5  16   2        6.77        9.80      4.06 o 
  -4  16   2        1.97        4.82      3.07 o 
  -3  16   2        0.11        5.86      3.55 o 
  -2  16   2       18.85       20.86      3.95 o 
  -1  16   2       94.90       90.20      6.05 o 
   0  16   2      245.00      226.94      6.06 o 
   1  16   2      348.82      320.34     11.17 o 
   2  16   2      105.57       88.12     21.21 o 
   3  16   2      139.97      151.23     13.55 o 
   4  16   2      114.03      124.77     10.59 o 
   5  16   2        1.33        7.88      2.96 o 
   6  16   2       11.61        3.99      4.60 o 
  -6  17   2        8.97       10.40      5.91 o 
  -5  17   2      150.91      155.36     17.83 o 
  -4  17   2       10.22        9.63      5.32 o 
  -3  17   2       73.57       77.80     11.89 o 
  -2  17   2      130.29      136.78     10.60 o 
  -1  17   2       13.63       14.55      3.16 o 
   0  17   2       35.90       39.92      3.67 o 
   1  17   2      352.95      357.99     17.00 o 
   2  17   2       50.36       34.73      8.23 o 
   3  17   2      226.40      226.06     12.71 o 
   4  17   2       15.49       12.49      4.35 o 
   5  17   2       37.56       31.91     10.05 o 
   6  17   2       30.50       35.18      8.59 o 
  -6  18   2        4.69       13.28      6.57 o 
  -5  18   2       58.83       51.28     10.75 o 
  -4  18   2      203.82      219.30     12.72 o 
  -3  18   2      132.67      151.14     13.64 o 
  -2  18   2       25.41       21.23      6.61 o 
  -1  18   2       65.97       67.50      9.00 o 
   0  18   2      614.31      611.29     23.29 o 
   1  18   2      135.52      140.18      8.51 o 
   2  18   2        0.54        4.26      3.25 o 
   3  18   2       33.71       24.06      5.36 o 
   4  18   2       32.16       26.23      7.65 o 
   5  18   2       79.94       84.47     19.22 o 
   6  18   2       18.21       20.03      8.25 o 
  -6  19   2        0.87        3.55      4.86 o 
  -5  19   2       38.71       35.09      7.95 o 
  -4  19   2        7.99       13.28      6.40 o 
  -3  19   2       41.83       37.53      8.60 o 
  -2  19   2      210.40      213.05     10.49 o 
  -1  19   2       81.22       67.13     11.81 o 
   0  19   2        6.29        5.46      7.10 o 
   1  19   2       66.86       65.12     13.74 o 
   2  19   2      109.23      112.73      9.58 o 
   3  19   2      132.73      126.53     10.61 o 
   4  19   2       18.84       12.49      7.04 o 
   5  19   2        2.11        3.28      5.01 o 
  -5  20   2        1.85        6.17      5.92 o 
  -4  20   2       14.47       11.80      3.74 o 
  -3  20   2       42.69       39.85      8.43 o 
  -2  20   2       11.24        7.49      3.72 o 
  -1  20   2       44.60       44.91     11.50 o 
   0  20   2       21.43       14.62      6.06 o 
   1  20   2       91.47       80.76     17.41 o 
   2  20   2       28.01       32.99     10.02 o 
   3  20   2        9.04        9.93      4.15 o 
   4  20   2       25.60       26.13      8.62 o 
   5  20   2       61.56       41.75     10.82 o 
  -5  21   2        5.06        6.68      3.85 o 
  -4  21   2       48.45       37.91     10.92 o 
  -3  21   2       75.34       69.73     20.84 o 
  -2  21   2       26.89       34.98     11.92 o 
  -1  21   2       92.31      107.85     30.22 o 
   0  21   2       34.05       29.17      9.03 o 
   1  21   2       80.16      100.66     24.14 o 
   2  21   2       67.72       78.62     19.96 o 
   3  21   2        0.55        3.13      5.62 o 
   4  21   2       37.83       36.77     16.47 o 
  -4  22   2       16.12       10.18      5.23 o 
  -3  22   2        8.44        4.46      4.47 o 
  -2  22   2       33.48       33.43     11.91 o 
  -1  22   2      167.71      188.03     12.83 o 
   0  22   2       64.86       67.54     16.74 o 
   1  22   2       38.20       41.26     10.95 o 
   2  22   2        0.31        3.37      4.84 o 
   3  22   2      112.19      118.22     19.11 o 
   4  22   2       18.87       15.62      6.34 o 
  -3  23   2        0.46        7.66      4.86 o 
  -2  23   2       71.73       57.68     23.61 o 
  -1  23   2        5.41        1.46      7.50 o 
   0  23   2       42.01       36.89     10.70 o 
   1  23   2       30.11       26.88      7.11 o 
   2  23   2       23.03       21.07     10.06 o 
   3  23   2       79.24       74.23     21.18 o 
  -2  24   2       10.43        8.38      4.45 o 
  -1  24   2       42.41       40.88     17.80 o 
   0  24   2        0.25        4.35      4.27 o 
   1  24   2        3.98        5.35      4.36 o 
   2  24   2      148.18      181.05     32.59 o 
  -9   1   3       23.38       16.91      9.14 o 
  -8   1   3       47.69       49.51     11.04 o 
  -7   1   3       41.73       28.24      7.13 o 
  -6   1   3       66.63       47.30     12.35 o 
  -5   1   3      196.29      194.42      7.95 o 
  -4   1   3     5541.96     6124.70     68.57 o 
  -3   1   3      851.17      861.85     10.24 o 
  -2   1   3     1851.94     1909.88     24.69 o 
  -1   1   3     3327.04     3298.05     26.39 o 
   0   1   3       60.15       41.37      1.43 o 
   1   1   3     4982.31     4748.16    109.27 o 
   2   1   3       31.94       33.16      1.38 o 
   3   1   3       37.04       33.47      2.71 o 
   4   1   3     2127.38     2217.92     41.62 o 
   5   1   3      341.44      310.76      9.49 o 
   6   1   3        5.19        4.16      2.85 o 
   7   1   3       24.23       19.41      5.39 o 
   8   1   3       22.32       21.86      6.90 o 
  -9   2   3       63.29       46.06     18.18 o 
  -8   2   3       86.02       46.18     11.69 o 
  -7   2   3        0.42       -0.46      2.93 o 
  -6   2   3       76.22       59.32     11.33 o 
  -5   2   3     1377.55     1558.82     32.53 o 
  -4   2   3     4012.01     4220.69     71.63 o 
  -3   2   3      114.99       89.13      2.45 o 
  -2   2   3     2534.31     2602.06     36.77 o 
  -1   2   3     1198.06     1153.88     16.86 o 
   0   2   3     8847.61     8540.11    236.06 o 
   1   2   3       59.89       53.36      1.35 o 
   2   2   3     1873.56     1766.42     23.70 o 
   3   2   3       13.34       16.47      3.37 o 
   4   2   3      961.08      965.69     21.31 o 
   5   2   3      607.09      618.29     15.16 o 
   6   2   3      316.58      328.95     12.73 o 
   7   2   3        3.14        4.80      4.85 o 
   8   2   3       18.86       14.02      6.26 o 
  -9   3   3        0.83        5.32      4.67 o 
  -8   3   3        0.70       -2.65      4.71 o 
  -7   3   3        6.29        4.35      3.53 o 
  -6   3   3      181.06      149.08     37.47 o 
  -5   3   3      191.77      167.41     20.89 o 
  -4   3   3        3.50        5.84      2.98 o 
  -3   3   3        3.43        3.59      2.57 o 
  -2   3   3      930.13      913.82      9.53 o 
  -1   3   3     3263.08     3067.94     24.93 o 
   0   3   3      193.42      206.00      3.72 o 
   1   3   3     4765.11     4496.80     64.80 o 
   2   3   3     2315.35     2088.22     30.51 o 
   3   3   3       94.10       99.40      4.03 o 
   4   3   3      483.71      542.89     17.81 o 
   5   3   3       78.60       83.24      4.56 o 
   6   3   3        0.51        3.88      3.38 o 
   7   3   3       32.20       38.58      7.60 o 
   8   3   3       65.65       48.76     10.67 o 
  -9   4   3        4.29        2.76      5.32 o 
  -8   4   3       39.98       41.51     10.57 o 
  -7   4   3       22.01       18.02      5.46 o 
  -6   4   3      316.01      302.76     10.01 o 
  -5   4   3       12.06       10.01      3.25 o 
  -4   4   3        2.73       10.19      3.15 o 
  -3   4   3     2034.76     2048.38     42.79 o 
  -2   4   3     2117.91     2018.23     21.55 o 
  -1   4   3      187.24      195.73      3.93 o 
   0   4   3    14763.47    15171.05    271.92 o 
   1   4   3     5845.58     5517.87     76.62 o 
   2   4   3      894.59      815.50     11.15 o 
   3   4   3        0.39        1.82      1.56 o 
   4   4   3      390.85      384.57     10.08 o 
   5   4   3       33.06       35.05      7.65 o 
   6   4   3       19.61       23.10      6.41 o 
   7   4   3        4.55        3.76      6.47 o 
   8   4   3       29.34       25.21      8.20 o 
  -9   5   3       46.80       37.27     12.56 o 
  -8   5   3       72.46       80.28     11.27 o 
  -7   5   3       12.80       11.05      3.48 o 
  -6   5   3      353.74      345.65     11.11 o 
  -5   5   3        1.28        2.18      2.61 o 
  -4   5   3      954.75     1016.81     19.06 o 
  -3   5   3      900.71      955.38     21.10 o 
  -2   5   3      174.16      180.88      3.53 o 
  -1   5   3      757.81      784.32      9.04 o 
   0   5   3       48.41       48.26      1.77 o 
   1   5   3     2722.45     2655.07     29.37 o 
   2   5   3      241.77      244.42      5.26 o 
   3   5   3     2649.52     2702.89     46.60 o 
   4   5   3      277.85      260.09     10.76 o 
   5   5   3      236.77      238.41      7.37 o 
   6   5   3       47.57       34.70     10.81 o 
   7   5   3       32.06       31.17      6.53 o 
   8   5   3        4.12       11.42      4.59 o 
  -8   6   3        1.03        5.12      3.73 o 
  -7   6   3       79.59       95.37      5.77 o 
  -6   6   3      323.93      292.67     39.59 o 
  -5   6   3       49.73       40.85      6.13 o 
  -4   6   3       40.23       41.65      6.53 o 
  -3   6   3        0.72        3.85      3.23 o 
  -2   6   3     1652.91     1534.50     21.54 o 
  -1   6   3     3407.03     3239.46     31.59 o 
   0   6   3      706.95      720.44     14.73 o 
   1   6   3        1.36        1.36      1.01 o 
   2   6   3       56.83       59.26      2.51 o 
   3   6   3     1394.45     1360.33     21.35 o 
   4   6   3      235.87      254.49     12.08 o 
   5   6   3       51.69       41.78      9.10 o 
   6   6   3       43.58       48.57      9.23 o 
   7   6   3      139.41       50.07     43.08 o 
   8   6   3       16.94       15.18      9.33 o 
  -8   7   3        0.91        4.21      4.72 o 
  -7   7   3      213.05      230.99      9.34 o 
  -6   7   3        0.19        1.89      3.04 o 
  -5   7   3       12.63       14.77      2.97 o 
  -4   7   3      476.01      486.46     10.16 o 
  -3   7   3      860.63      883.70     17.82 o 
  -2   7   3     1798.80     1687.46     35.37 o 
  -1   7   3      745.59      629.94      7.55 o 
   0   7   3     1123.10     1161.95     11.35 o 
   1   7   3     3158.34     3109.24     28.94 o 
   2   7   3     1336.40     1251.12     23.89 o 
   3   7   3      213.21      220.16      7.69 o 
   4   7   3       63.26       61.31      4.69 o 
   5   7   3      343.63      347.90     14.42 o 
   6   7   3       27.84       17.07      5.06 o 
   7   7   3       80.25       70.41     18.79 o 
   8   7   3       26.87       20.69      6.87 o 
  -8   8   3        9.13        9.85      8.61 o 
  -7   8   3       15.30       10.18      4.08 o 
  -6   8   3       10.59        8.29      3.24 o 
  -5   8   3     1052.60     1085.23     28.11 o 
  -4   8   3      132.35       95.21     26.77 o 
  -3   8   3        4.78        8.80      4.28 o 
  -2   8   3       18.03       16.93      3.55 o 
  -1   8   3      268.20      266.81      4.14 o 
   0   8   3      685.09      656.72      7.43 o 
   1   8   3      180.12      194.17      6.11 o 
   2   8   3      989.06     1053.07     21.27 o 
   3   8   3      944.16      993.65     18.74 o 
   4   8   3       18.81       18.96      2.18 o 
   5   8   3       11.99       13.52      5.15 o 
   6   8   3      152.69      150.33     11.02 o 
   7   8   3        5.32       11.50      5.86 o 
   8   8   3       11.26       19.21      7.75 o 
  -8   9   3       20.47       17.58      8.31 o 
  -7   9   3        7.85       10.80      3.83 o 
  -6   9   3       74.30       31.00     15.39 o 
  -5   9   3      235.97      248.56      6.06 o 
  -4   9   3       95.23       98.95      6.01 o 
  -3   9   3        0.84        0.76      0.98 o 
  -2   9   3     2090.31     2062.36     48.96 o 
  -1   9   3      363.59      349.06     10.54 o 
   0   9   3      403.39      402.49     12.41 o 
   1   9   3     1408.61     1457.57     25.80 o 
   2   9   3     2744.02     2617.87     44.41 o 
   3   9   3      118.72      112.82      5.61 o 
   4   9   3       18.71       14.89      3.23 o 
   5   9   3      101.31       90.84      7.74 o 
   6   9   3      200.97      231.56     17.63 o 
   7   9   3      367.33      454.99     20.95 o 
   8   9   3       36.26       21.90      9.91 o 
  -8  10   3        4.19        6.39      5.07 o 
  -7  10   3       14.78       12.03      6.19 o 
  -6  10   3      139.41      134.90     24.56 o 
  -5  10   3       36.95       25.05      8.44 o 
  -4  10   3       16.26       10.03      2.76 o 
  -3  10   3       42.77        8.67     10.70 o 
  -2  10   3     1687.83     1762.77     37.26 o 
  -1  10   3     2613.23     2692.72    106.21 o 
   0  10   3      583.53      624.90     17.52 o 
   1  10   3      397.68      377.74     11.66 o 
   2  10   3      104.63       86.75      3.80 o 
   3  10   3     1316.59     1352.55     25.22 o 
   4  10   3        6.30        7.38      1.93 o 
   5  10   3       47.97       46.97      8.56 o 
   6  10   3      162.84      180.63     11.33 o 
   7  10   3        6.05       10.37      5.28 o 
   8  10   3        7.21        7.13      4.85 o 
  -8  11   3        7.70       13.52      6.28 o 
  -7  11   3        5.70        9.09      6.45 o 
  -6  11   3        0.02        0.39      4.92 o 
  -5  11   3        1.34        1.57      2.36 o 
  -4  11   3       34.32       37.77      5.61 o 
  -3  11   3       37.98        6.87     19.69 o 
  -2  11   3      116.61      135.67     19.76 o 
  -1  11   3       10.25       13.25      3.64 o 
   0  11   3      752.03      826.73     15.11 o 
   1  11   3      213.79      216.02      7.14 o 
   2  11   3      142.92      139.96      7.80 o 
   3  11   3       10.47        7.48      2.63 o 
   4  11   3       50.79       53.19     10.17 o 
   5  11   3       21.08       23.13      5.25 o 
   6  11   3       22.65       14.59      4.65 o 
   7  11   3       42.89       33.35      9.65 o 
   8  11   3       25.30       13.27      8.28 o 
  -8  12   3       21.35        9.83      5.67 o 
  -7  12   3        0.21       -0.95      5.39 o 
  -6  12   3      153.47      165.34      9.06 o 
  -5  12   3        0.01        0.89      3.36 o 
  -4  12   3      155.22      156.10      6.50 o 
  -3  12   3       62.59       80.56     16.39 o 
  -2  12   3       97.18       83.79     17.76 o 
  -1  12   3      530.11      514.86     13.92 o 
   0  12   3      282.91      308.92     11.01 o 
   1  12   3      213.49      213.34      8.12 o 
   2  12   3       31.08       27.62      2.96 o 
   3  12   3     1381.35     1529.63     29.40 o 
   4  12   3        0.09       -0.38      3.51 o 
   5  12   3       13.56       11.72      5.98 o 
   6  12   3       26.10       32.03      8.91 o 
   7  12   3      143.15      171.96     15.70 o 
  -7  13   3      147.03      147.13     35.83 o 
  -6  13   3        0.20       -0.93      5.01 o 
  -5  13   3      145.16      144.62     33.95 o 
  -4  13   3        3.33        5.99      3.76 o 
  -3  13   3     1017.04     1035.15     26.58 o 
  -2  13   3      208.08      198.68     10.07 o 
  -1  13   3      274.67      259.26     15.77 o 
   0  13   3      100.85       99.17      5.20 o 
   1  13   3       28.71       35.18      6.42 o 
   2  13   3      409.25      369.68     10.45 o 
   3  13   3      133.15      134.55      7.68 o 
   4  13   3      201.31      192.47      6.51 o 
   5  13   3       64.08       88.56     21.16 o 
   6  13   3       21.53       17.22      8.71 o 
   7  13   3      116.16      115.86     32.00 o 
  -7  14   3       17.05       16.37      8.47 o 
  -6  14   3        8.17        9.23      3.58 o 
  -5  14   3        1.91        1.78      4.08 o 
  -4  14   3       65.47       70.60     11.98 o 
  -3  14   3       58.08       57.32     10.59 o 
  -2  14   3      190.26      189.61      7.93 o 
  -1  14   3      135.97      132.79     26.29 o 
   0  14   3     1138.76     1114.87     25.88 o 
   1  14   3      120.72      123.03      6.13 o 
   2  14   3      198.88      201.76     13.06 o 
   3  14   3      148.33      167.59      7.18 o 
   4  14   3      322.25      356.97     13.69 o 
   5  14   3       22.44       21.60      5.06 o 
   6  14   3      244.03      250.27     18.62 o 
   7  14   3        4.86        2.46      8.32 o 
  -7  15   3       18.29       21.90      7.96 o 
  -6  15   3       18.96       17.97      7.57 o 
  -5  15   3       14.99       22.55      5.25 o 
  -4  15   3        0.05        3.52      4.41 o 
  -3  15   3      105.37       98.83      8.41 o 
  -2  15   3      522.71      523.95     16.73 o 
  -1  15   3      106.89      105.80      6.18 o 
   0  15   3      362.28      363.66     10.85 o 
   1  15   3      299.80      292.47     11.94 o 
   2  15   3     1560.40     1676.31     49.71 o 
   3  15   3        4.70       -0.02      3.66 o 
   4  15   3      179.41      191.58     10.89 o 
   5  15   3       51.37       51.66     11.05 o 
   6  15   3       20.30       18.55      6.37 o 
   7  15   3        0.78        2.06      6.81 o 
  -7  16   3        9.36        5.85      4.64 o 
  -6  16   3       79.90       82.58     21.57 o 
  -5  16   3        7.46        8.29      2.98 o 
  -4  16   3      156.04      150.93     15.09 o 
  -3  16   3        2.41        5.34      3.64 o 
  -2  16   3      674.14      756.38     22.22 o 
  -1  16   3     1043.48     1113.81     34.00 o 
   0  16   3       17.16       15.32      3.89 o 
   1  16   3        1.82       -1.08      4.20 o 
   2  16   3      354.37      356.83     15.96 o 
   3  16   3     1362.62     1456.55     46.19 o 
   4  16   3        0.03        6.52      4.29 o 
   5  16   3       44.49       31.72      7.74 o 
   6  16   3        5.46       16.46      7.10 o 
  -6  17   3        9.40        7.97      6.88 o 
  -5  17   3       12.38       10.39      4.98 o 
  -4  17   3        4.64        6.11      4.46 o 
  -3  17   3       64.02       60.45     11.77 o 
  -2  17   3        7.43        4.97      3.75 o 
  -1  17   3       24.79       16.25      6.02 o 
   0  17   3       95.26      102.92      4.09 o 
   1  17   3       20.41       16.76      4.93 o 
   2  17   3       26.80       28.37      7.57 o 
   3  17   3       41.49       42.14      9.53 o 
   4  17   3       20.64       18.71      5.98 o 
   5  17   3       11.71       15.36      7.77 o 
   6  17   3        0.29        4.47      7.72 o 
  -6  18   3        3.21        4.59      4.26 o 
  -5  18   3       28.15       24.87      8.37 o 
  -4  18   3       81.31       59.81     15.30 o 
  -3  18   3      370.66      377.20     12.30 o 
  -2  18   3        1.53        3.97      3.87 o 
  -1  18   3      252.61      246.39     10.84 o 
   0  18   3      658.79      619.67     24.92 o 
   1  18   3       22.86       18.62      4.98 o 
   2  18   3        0.16        3.00      4.06 o 
   3  18   3        0.18        4.78      5.12 o 
   4  18   3       74.69       69.25     16.03 o 
   5  18   3       59.11       50.19     11.23 o 
   6  18   3        9.02        7.55      6.28 o 
  -5  19   3       86.32       74.27     18.40 o 
  -4  19   3        2.45        9.94      4.03 o 
  -3  19   3      148.23      161.34     13.21 o 
  -2  19   3      301.47      292.32     10.89 o 
  -1  19   3      260.25      238.88     11.54 o 
   0  19   3       15.34        9.99      4.17 o 
   1  19   3       85.63       78.89     16.28 o 
   2  19   3      275.76      264.18     12.52 o 
   3  19   3       77.74       61.94     13.19 o 
   4  19   3       38.26       29.72     10.70 o 
   5  19   3        0.01        1.26      3.75 o 
  -5  20   3       71.78       61.88     16.66 o 
  -4  20   3       72.81       63.71     16.51 o 
  -3  20   3       24.26       14.59      4.36 o 
  -2  20   3        0.52        4.71      3.51 o 
  -1  20   3      131.01      123.77     24.15 o 
   0  20   3      123.78      121.19     26.25 o 
   1  20   3       75.47       73.41     17.13 o 
   2  20   3      158.22      155.03     18.17 o 
   3  20   3       35.02       38.61     10.47 o 
   4  20   3       45.00       41.35     12.94 o 
   5  20   3       11.87       11.56      4.90 o 
  -4  21   3       67.63       60.98     15.33 o 
  -3  21   3        3.56        4.65      7.40 o 
  -2  21   3        1.97        5.82      5.81 o 
  -1  21   3        3.93        3.40      7.21 o 
   0  21   3      194.52      204.96     20.75 o 
   1  21   3      213.93      226.87     23.18 o 
   2  21   3        0.68        4.23      3.21 o 
   3  21   3        5.45        7.11      4.61 o 
   4  21   3       10.46       11.79      7.62 o 
  -4  22   3        0.08        8.29      6.58 o 
  -3  22   3        6.96        4.98      5.19 o 
  -2  22   3       44.94       48.52     15.66 o 
  -1  22   3       28.61       37.83      7.94 o 
   0  22   3        4.62        7.72      5.51 o 
   1  22   3        3.01        5.12      6.72 o 
   2  22   3       11.56       12.12      4.66 o 
   3  22   3       13.34        6.29      5.91 o 
   4  22   3        0.83        4.63      6.93 o 
  -3  23   3        4.26       -3.26      7.29 o 
  -2  23   3        3.42        7.38      6.47 o 
  -1  23   3        1.70       13.07      5.57 o 
   0  23   3       54.12       45.05     15.47 o 
   1  23   3        7.20        8.95      6.59 o 
   2  23   3        7.84        5.18      3.12 o 
   3  23   3        4.58        7.55      5.74 o 
  -2  24   3        7.00        7.68      5.38 o 
  -1  24   3      112.20       96.83     33.93 o 
   0  24   3      114.90      103.74     29.46 o 
   1  24   3        0.26        1.42      6.81 o 
   2  24   3        1.59       -1.22      6.69 o 
  -9   0   4       14.58        2.71     11.00 o 
  -8   0   4       39.48       34.89     12.99 o 
  -7   0   4      432.90      553.85     25.99 o 
  -6   0   4      442.09      397.92     14.39 o 
  -5   0   4      861.13      871.66     28.70 o 
  -4   0   4       44.35       27.94      6.30 o 
  -3   0   4       22.21       34.62      8.04 o 
  -2   0   4     5468.36     5227.47    108.94 o 
  -1   0   4     7931.41     7571.93    115.32 o 
   0   0   4      702.81      762.39      9.32 o 
   1   0   4     7678.48     6817.64    241.89 o 
   2   0   4        0.82        0.01      1.51 o 
   3   0   4      296.49      271.06     13.00 o 
   4   0   4       23.24       25.36      9.49 o 
   5   0   4      878.96      992.28     39.83 o 
   6   0   4      205.47      231.59     15.16 o 
   7   0   4      180.00      181.06     17.62 o 
   8   0   4        2.89        0.58      5.26 o 
  -9   1   4        0.87        6.65      3.81 o 
  -8   1   4      666.79      644.13     41.55 o 
  -7   1   4        1.01        4.95      3.10 o 
  -6   1   4      206.98      217.79     23.47 o 
  -5   1   4       35.82       29.65      5.89 o 
  -4   1   4      836.39      953.37     22.26 o 
  -3   1   4       50.79       57.46      2.51 o 
  -2   1   4       14.68       24.43      3.24 o 
  -1   1   4      881.10      797.87      9.43 o 
   0   1   4     1158.99     1155.79     16.60 o 
   1   1   4     1581.07     1439.57     17.68 o 
   2   1   4       28.99       23.08      1.69 o 
   3   1   4      596.07      614.10     19.32 o 
   4   1   4      152.99      166.81     10.20 o 
   5   1   4        4.58        2.63      1.68 o 
   6   1   4        4.11        8.91      3.95 o 
   7   1   4       19.52       14.93      5.25 o 
   8   1   4        3.42       -0.57      5.47 o 
  -9   2   4        5.27        6.07      3.33 o 
  -8   2   4        0.02        2.73      4.18 o 
  -7   2   4       80.89       64.08      9.76 o 
  -6   2   4      626.38      643.75     17.09 o 
  -5   2   4       17.29       20.46      3.58 o 
  -4   2   4       28.13       52.86      9.98 o 
  -3   2   4      290.43      312.09     10.49 o 
  -2   2   4      287.32      325.39      6.00 o 
  -1   2   4     1518.10     1571.34     19.00 o 
   0   2   4     2657.65     2388.61     27.62 o 
   1   2   4     1591.65     1470.99     13.81 o 
   2   2   4       24.99       21.97      1.16 o 
   3   2   4       26.31       33.46      5.12 o 
   4   2   4     1644.19     1712.09     27.38 o 
   5   2   4        8.68       11.12      2.63 o 
   6   2   4       18.05       23.37      6.40 o 
   7   2   4       68.73       66.87     15.63 o 
   8   2   4        3.56        8.13      4.17 o 
  -9   3   4        0.74        2.55      4.80 o 
  -8   3   4       11.85       19.41      6.35 o 
  -7   3   4      104.34      109.82      5.42 o 
  -6   3   4        3.89        6.58      2.95 o 
  -5   3   4      224.95      231.44      8.91 o 
  -4   3   4      176.09      197.06      8.71 o 
  -3   3   4     2902.48     2768.61     89.15 o 
  -2   3   4     2704.22     2609.66     52.91 o 
  -1   3   4     2356.04     2074.82     27.22 o 
   0   3   4       77.67       66.74      1.68 o 
   1   3   4     4314.42     3995.89     51.78 o 
   2   3   4     7540.18     7047.48     63.71 o 
   3   3   4      904.80      951.29     20.92 o 
   4   3   4       51.71       47.88      2.98 o 
   5   3   4        1.22        2.13      1.67 o 
   6   3   4      684.72      749.86     29.04 o 
   7   3   4       39.76       32.44     10.91 o 
   8   3   4       40.21       28.36      8.35 o 
  -9   4   4        3.04        5.24      4.44 o 
  -8   4   4        7.23        5.98      3.18 o 
  -7   4   4      142.66      148.46      9.40 o 
  -6   4   4       74.77       37.92     16.72 o 
  -5   4   4       33.52       53.31      7.84 o 
  -4   4   4        0.09        2.33      3.59 o 
  -3   4   4      378.10      396.65     14.84 o 
  -2   4   4      114.13       95.37      2.96 o 
  -1   4   4     2238.63     2227.24     27.89 o 
   0   4   4       41.75       54.92      1.69 o 
   1   4   4     5221.07     5230.10     63.39 o 
   2   4   4       21.86       24.58      1.45 o 
   3   4   4     2621.11     2715.04     56.23 o 
   4   4   4       26.72       32.09      2.79 o 
   5   4   4      727.28      782.38     19.44 o 
   6   4   4      117.91      125.76      8.31 o 
   7   4   4        2.97        7.35      5.61 o 
   8   4   4        1.17       -3.04      5.45 o 
  -8   5   4        0.18        3.35      2.31 o 
  -7   5   4        5.32        4.12      2.09 o 
  -6   5   4      194.08      207.13      6.19 o 
  -5   5   4       56.20       44.26     10.29 o 
  -4   5   4      487.42      500.07     20.84 o 
  -3   5   4      120.68      118.12      6.27 o 
  -2   5   4      721.37      694.29     12.85 o 
  -1   5   4      174.27      214.70      2.53 o 
   0   5   4     1428.28     1342.56     12.42 o 
   1   5   4      250.71      253.19      2.97 o 
   2   5   4      106.84      100.01      2.88 o 
   3   5   4       41.39       54.24      9.38 o 
   4   5   4        1.33        2.37      1.50 o 
   5   5   4      502.03      527.50     15.58 o 
   6   5   4        1.30        1.20      2.75 o 
   7   5   4       13.68        7.80      6.51 o 
   8   5   4       16.22       16.30      6.26 o 
  -8   6   4        8.33        7.25      3.62 o 
  -7   6   4      132.84      148.23     13.57 o 
  -6   6   4        2.47        0.19      2.47 o 
  -5   6   4       44.61       27.95     10.06 o 
  -4   6   4      831.09      785.16    113.07 o 
  -3   6   4       57.52       61.64      6.82 o 
  -2   6   4     1469.52     1487.89     28.29 o 
  -1   6   4       30.42       35.32      2.26 o 
   0   6   4        8.05        5.38      1.27 o 
   1   6   4       33.38       27.54      1.94 o 
   2   6   4      585.34      557.66     13.73 o 
   3   6   4     2582.91     2727.92     49.69 o 
   4   6   4      123.73      142.61      7.21 o 
   5   6   4       63.64       62.99      6.84 o 
   6   6   4      109.57      126.95      7.94 o 
   7   6   4      185.83      211.29     17.17 o 
   8   6   4        0.18        1.46      5.52 o 
  -8   7   4       36.87       28.96      8.26 o 
  -7   7   4       48.57       47.08      8.21 o 
  -6   7   4        0.19        1.54      2.58 o 
  -5   7   4       82.11       56.57     15.80 o 
  -4   7   4      529.23      605.96     14.65 o 
  -3   7   4     2135.94     2275.95     47.18 o 
  -2   7   4      101.64      103.66      3.79 o 
  -1   7   4        1.37        4.87      1.38 o 
   0   7   4      380.94      435.80      5.21 o 
   1   7   4      273.36      305.62      6.63 o 
   2   7   4      363.75      320.06      8.97 o 
   3   7   4       94.62       93.92      7.41 o 
   4   7   4        6.52        5.70      4.03 o 
   5   7   4       60.30       63.94     12.23 o 
   6   7   4        7.31        1.57      3.62 o 
   7   7   4       14.90       12.83      7.44 o 
   8   7   4        2.20        3.48      4.21 o 
  -8   8   4        0.08        5.00      3.04 o 
  -7   8   4        0.96        1.65      3.58 o 
  -6   8   4       12.10       14.53      3.73 o 
  -5   8   4      655.11      710.38     18.71 o 
  -4   8   4        2.15        3.94      1.77 o 
  -3   8   4       34.60       42.29      6.15 o 
  -2   8   4       69.43       65.62      7.07 o 
  -1   8   4     3778.05     3801.88     65.78 o 
   0   8   4     1604.20     1524.63     25.17 o 
   1   8   4       71.09       46.88      2.55 o 
   2   8   4       83.26       77.37      2.89 o 
   3   8   4      743.99      755.94     13.46 o 
   4   8   4     1018.69     1052.65     27.18 o 
   5   8   4       28.25       27.05      8.67 o 
   6   8   4       72.79       70.47     12.64 o 
   7   8   4        0.01        0.45      7.40 o 
   8   8   4       11.24        6.94      4.68 o 
  -8   9   4        0.91        2.84      6.11 o 
  -7   9   4      141.44      138.34     10.09 o 
  -6   9   4       66.33       51.81      7.62 o 
  -5   9   4      148.94      143.04      5.01 o 
  -4   9   4       94.91       99.83      4.96 o 
  -3   9   4     1480.52     1616.10     29.07 o 
  -2   9   4      283.94      261.75     10.34 o 
  -1   9   4       20.90       23.11      2.03 o 
   0   9   4      854.57      891.35     16.41 o 
   1   9   4      221.95      205.39      7.61 o 
   2   9   4      344.82      314.69      9.07 o 
   3   9   4      505.31      490.82     11.19 o 
   4   9   4      174.76      166.31      2.99 o 
   5   9   4      174.72      186.84     16.69 o 
   6   9   4       13.28       10.11      4.71 o 
   7   9   4        2.53        4.71      4.76 o 
   8   9   4      119.71      100.61     28.26 o 
  -8  10   4        4.41        5.08      7.83 o 
  -7  10   4        4.36        9.30      3.98 o 
  -6  10   4       37.64       31.40      6.64 o 
  -5  10   4      144.06      133.80      5.28 o 
  -4  10   4      279.11      296.99      7.24 o 
  -3  10   4       49.89       45.08      3.39 o 
  -2  10   4      196.94      220.91      9.33 o 
  -1  10   4      351.00      310.66      9.56 o 
   0  10   4      494.59      471.30     14.09 o 
   1  10   4      112.41      107.87      4.70 o 
   2  10   4       41.18       50.38      2.76 o 
   3  10   4      663.85      681.30     15.30 o 
   4  10   4      381.18      373.34     11.65 o 
   5  10   4      355.54      342.26     15.87 o 
   6  10   4       33.49       26.54      7.50 o 
   7  10   4        2.85        6.78      3.15 o 
   8  10   4       13.48       15.50      6.91 o 
  -8  11   4        6.55        1.49      5.97 o 
  -7  11   4       87.01       85.92     26.46 o 
  -6  11   4       19.18       18.30      6.18 o 
  -5  11   4      278.74      301.02     16.41 o 
  -4  11   4      386.24      400.14     10.34 o 
  -3  11   4       99.22      116.22      7.17 o 
  -2  11   4      285.40      266.03     13.28 o 
  -1  11   4       29.98       37.05      3.15 o 
   0  11   4      860.03      870.06     18.43 o 
   1  11   4     1082.15     1100.72     19.62 o 
   2  11   4        0.69        1.07      2.33 o 
   3  11   4       71.89       66.72      2.80 o 
   4  11   4       69.81       83.97      6.06 o 
   5  11   4      199.72      200.85     18.67 o 
   6  11   4       43.04       30.33      5.83 o 
   7  11   4       36.73       21.55      8.68 o 
  -8  12   4        0.06        4.39      4.70 o 
  -7  12   4        8.70        6.55      5.78 o 
  -6  12   4       56.65       59.86     12.73 o 
  -5  12   4      353.39      347.51     16.65 o 
  -4  12   4        2.92        2.59      2.01 o 
  -3  12   4       11.41        3.19      4.11 o 
  -2  12   4      367.79      396.95     15.22 o 
  -1  12   4     1446.69     1467.42     26.47 o 
   0  12   4      119.42      122.57      6.23 o 
   1  12   4       38.00       33.84      6.61 o 
   2  12   4      118.23      111.19     10.88 o 
   3  12   4       17.02       18.74      4.50 o 
   4  12   4       32.67       30.93      5.20 o 
   5  12   4      229.17      260.61     13.64 o 
   6  12   4      218.49      216.21     13.91 o 
   7  12   4       13.13       13.25      6.26 o 
  -7  13   4       10.27        8.45      6.15 o 
  -6  13   4        2.22        0.64      5.09 o 
  -5  13   4        7.88        5.77      3.99 o 
  -4  13   4       22.16       21.86      4.55 o 
  -3  13   4      205.05      196.56     11.34 o 
  -2  13   4      359.75      352.92     14.60 o 
  -1  13   4        0.65       -1.47      2.73 o 
   0  13   4        6.12        2.61      3.91 o 
   1  13   4      418.65      425.99     11.45 o 
   2  13   4     1782.55     1939.85     46.08 o 
   3  13   4      315.64      321.37     11.37 o 
   4  13   4       90.87       80.50      6.28 o 
   5  13   4      165.58      157.46     17.30 o 
   6  13   4       62.89       70.46     15.70 o 
   7  13   4       60.62       47.07     18.23 o 
  -7  14   4        0.87        3.32      8.26 o 
  -6  14   4      129.35      134.28     14.73 o 
  -5  14   4      223.73      227.12      9.35 o 
  -4  14   4      104.26      115.59     16.44 o 
  -3  14   4        2.59        5.08      3.22 o 
  -2  14   4      110.73      116.93     11.89 o 
  -1  14   4       74.74       61.73     14.10 o 
   0  14   4     3551.64     4037.02     48.67 o 
   1  14   4      212.59      202.68      9.57 o 
   2  14   4      351.74      363.52     14.92 o 
   3  14   4      227.35      230.50      9.99 o 
   4  14   4     1359.79     1584.78     38.49 o 
   5  14   4       61.99       56.51     12.72 o 
   6  14   4        4.93        8.00      4.18 o 
   7  14   4        5.37        5.94      4.47 o 
  -7  15   4        4.41        7.89      3.93 o 
  -6  15   4        1.25        3.09      7.13 o 
  -5  15   4      183.90      165.87      9.78 o 
  -4  15   4      233.70      255.78     12.88 o 
  -3  15   4      226.86      236.14     11.30 o 
  -2  15   4        1.90        4.13      2.85 o 
  -1  15   4       43.51       48.19     11.42 o 
   0  15   4     2266.72     2457.58     59.12 o 
   1  15   4     1394.37     1514.65     42.09 o 
   2  15   4      112.84      120.06      9.67 o 
   3  15   4      745.73      822.82     25.74 o 
   4  15   4       75.35       74.32     13.16 o 
   5  15   4      205.06      217.48     17.01 o 
   6  15   4       13.06        6.00      5.08 o 
  -6  16   4        4.82        7.40      4.69 o 
  -5  16   4        2.04        2.21      2.96 o 
  -4  16   4       46.77       38.45      8.44 o 
  -3  16   4        1.99       -1.04      5.20 o 
  -2  16   4      254.61      267.56     13.19 o 
  -1  16   4       66.30       61.28     14.70 o 
   0  16   4        1.40       -4.22      4.22 o 
   1  16   4        5.51        3.95      4.04 o 
   2  16   4      145.33      149.25      9.82 o 
   3  16   4       86.27       97.49     15.15 o 
   4  16   4        1.75        4.52      5.97 o 
   5  16   4       15.34       12.25      5.07 o 
   6  16   4       32.01       25.55      9.03 o 
  -6  17   4       63.60       65.25     18.47 o 
  -5  17   4        8.49       10.04      4.18 o 
  -4  17   4       12.74       11.93      4.72 o 
  -3  17   4      141.17      137.12     16.91 o 
  -2  17   4       19.34       23.42      5.33 o 
  -1  17   4      111.86      124.26      7.42 o 
   0  17   4       49.22       59.93     12.96 o 
   1  17   4       64.56       68.33     14.55 o 
   2  17   4       49.17       45.09      9.45 o 
   3  17   4       38.30       46.76      7.26 o 
   4  17   4        2.55        4.03      5.04 o 
   5  17   4       91.25       75.31     18.46 o 
   6  17   4        7.58        8.64      5.95 o 
  -6  18   4       25.73       19.19      9.44 o 
  -5  18   4       71.11       56.24     14.96 o 
  -4  18   4        2.36        6.79      3.17 o 
  -3  18   4       12.38       15.14      4.27 o 
  -2  18   4       19.82       13.74      4.65 o 
  -1  18   4      489.40      534.61     31.16 o 
   0  18   4       91.82       99.20      5.82 o 
   1  18   4       23.96       24.94      8.34 o 
   2  18   4       13.09       13.86      5.27 o 
   3  18   4       53.66       58.25     11.73 o 
   4  18   4       91.13       91.66     20.72 o 
   5  18   4       12.16       13.41      6.88 o 
  -5  19   4       39.07       32.14      8.78 o 
  -4  19   4       61.98       59.95     15.31 o 
  -3  19   4      376.64      416.36     19.47 o 
  -2  19   4      137.76      126.57      8.15 o 
  -1  19   4        7.03        5.70      4.23 o 
   0  19   4       14.12        9.69      6.86 o 
   1  19   4      149.23      128.44     25.79 o 
   2  19   4      173.55      183.45     10.99 o 
   3  19   4       24.40       25.08      5.34 o 
   4  19   4        0.00        0.42      4.67 o 
   5  19   4        6.79        3.09      4.51 o 
  -5  20   4       33.58       35.65     10.31 o 
  -4  20   4        2.45       -1.17      3.93 o 
  -3  20   4        6.35        8.83      3.38 o 
  -2  20   4       36.13       41.73      9.52 o 
  -1  20   4      111.05       70.98     19.48 o 
   0  20   4       26.65       22.37      8.70 o 
   1  20   4       35.21       31.55      8.70 o 
   2  20   4       60.60       50.44     20.74 o 
   3  20   4        0.09       -0.86      4.60 o 
   4  20   4       38.79       38.09     12.36 o 
  -4  21   4       20.75       21.57      7.52 o 
  -3  21   4       33.64       30.83      8.68 o 
  -2  21   4       71.19       60.61     18.50 o 
  -1  21   4       20.34       15.66      6.41 o 
   0  21   4       25.41       12.50      6.28 o 
   1  21   4        2.40        2.33      7.17 o 
   2  21   4        0.04        1.94      6.79 o 
   3  21   4       45.83       47.96     13.67 o 
   4  21   4        4.00       13.02      7.94 o 
  -4  22   4        3.76        8.26      5.18 o 
  -3  22   4        7.39        7.12      5.98 o 
  -2  22   4       96.61       72.14     24.39 o 
  -1  22   4       20.57       15.55      7.73 o 
   0  22   4       75.84       72.96     24.38 o 
   1  22   4        8.48        7.16      6.81 o 
   2  22   4       20.15       13.92      8.30 o 
   3  22   4       63.42       46.81     14.77 o 
  -3  23   4      181.06      157.14     18.04 o 
  -2  23   4       15.03       21.00      9.19 o 
  -1  23   4        0.49        4.69      7.39 o 
   0  23   4       40.16       33.98     10.62 o 
   1  23   4      149.88      162.73     15.88 o 
   2  23   4        5.85        9.42      5.06 o 
  -1  24   4       19.94       25.87     10.63 o 
   0  24   4       60.15       56.76     16.61 o 
   1  24   4        8.21       13.48      7.46 o 
  -9   1   5        2.47       11.65      7.05 o 
  -8   1   5       69.52       26.10      8.26 o 
  -7   1   5      114.61      107.84      9.12 o 
  -6   1   5        1.48        5.14      2.92 o 
  -5   1   5      493.87      499.77     14.27 o 
  -4   1   5        7.90        8.20      3.64 o 
  -3   1   5     1149.48     1315.31     25.30 o 
  -2   1   5     3972.97     3989.27     47.75 o 
  -1   1   5        6.48        7.35      1.52 o 
   0   1   5     2493.27     2276.97     24.37 o 
   1   1   5     1600.48     1491.40     20.37 o 
   2   1   5      550.80      573.79     12.24 o 
   3   1   5     1466.79     1512.28     26.62 o 
   4   1   5      200.59      184.10      8.30 o 
   5   1   5       56.06       59.82     11.47 o 
   6   1   5       25.24       19.20      5.69 o 
   7   1   5       71.31       53.73     10.07 o 
   8   1   5       37.87       36.11     12.41 o 
  -9   2   5        0.00        4.04      3.46 o 
  -8   2   5       13.75       10.66      4.97 o 
  -7   2   5       44.72       27.86      7.62 o 
  -6   2   5      725.26      835.04     19.39 o 
  -5   2   5      131.39      130.79      5.47 o 
  -4   2   5       79.31       81.03     14.54 o 
  -3   2   5       11.32       13.10      3.25 o 
  -2   2   5       12.78        8.85      1.73 o 
  -1   2   5    10128.20    10155.59    107.68 o 
   0   2   5     1781.02     1707.14     21.59 o 
   1   2   5      282.70      292.55      2.90 o 
   2   2   5      197.28      167.95      4.09 o 
   3   2   5     2835.87     2732.71     50.35 o 
   4   2   5       84.73       65.41      4.63 o 
   5   2   5        1.24        4.08      2.23 o 
   6   2   5       41.10       35.69      8.18 o 
   7   2   5       14.36       18.19      5.73 o 
   8   2   5       50.33       38.15     12.51 o 
  -9   3   5        3.84        0.28      4.68 o 
  -8   3   5        8.50        6.65      4.20 o 
  -7   3   5        0.77        3.31      3.00 o 
  -6   3   5        0.19        7.01      4.08 o 
  -5   3   5       20.39       22.56      4.14 o 
  -4   3   5      409.32      381.07     15.29 o 
  -3   3   5       42.54       46.07      4.30 o 
  -2   3   5      132.14      120.49      8.85 o 
  -1   3   5      130.42      135.45      2.76 o 
   0   3   5      162.86      149.34      2.02 o 
   1   3   5      793.45      768.02      9.42 o 
   2   3   5     4603.84     4742.33     71.40 o 
   3   3   5        9.51        9.99      3.41 o 
   4   3   5       27.60       25.70      4.05 o 
   5   3   5       19.33       19.25      3.80 o 
   6   3   5      128.34      145.43     10.80 o 
   7   3   5        0.73        2.45      4.54 o 
   8   3   5       13.50        7.18      5.08 o 
  -8   4   5       59.90       41.17     11.85 o 
  -7   4   5      121.92      114.63     17.63 o 
  -6   4   5      188.77      188.84      5.86 o 
  -5   4   5       55.09       48.90      9.69 o 
  -4   4   5      262.45      250.71     12.04 o 
  -3   4   5      988.30     1009.49     28.36 o 
  -2   4   5      431.64      455.43     12.05 o 
  -1   4   5       17.00        9.69      1.85 o 
   0   4   5      171.72      197.34      2.88 o 
   1   4   5      216.68      233.98      4.30 o 
   2   4   5      501.86      437.07     10.74 o 
   3   4   5      252.16      222.56      7.71 o 
   4   4   5     1489.83     1597.18     32.15 o 
   5   4   5      292.93      293.84      9.61 o 
   6   4   5        4.57        5.74      5.58 o 
   7   4   5       42.75       43.82     10.28 o 
   8   4   5       50.68       38.96     18.33 o 
  -8   5   5        0.26        1.65      3.07 o 
  -7   5   5       54.40       48.71      9.92 o 
  -6   5   5        7.19        8.95      3.03 o 
  -5   5   5      954.83     1137.03     29.71 o 
  -4   5   5        5.66       12.48      2.83 o 
  -3   5   5     1225.04     1331.64     33.06 o 
  -2   5   5     1984.82     1941.16     34.53 o 
  -1   5   5     1900.10     1881.00     28.26 o 
   0   5   5     1209.86     1138.31     14.07 o 
   1   5   5     6548.16     6740.31     71.82 o 
   2   5   5      111.56       92.30      2.16 o 
   3   5   5      612.92      625.50     15.50 o 
   4   5   5        7.70        3.87      1.65 o 
   5   5   5      435.97      458.23     12.71 o 
   6   5   5       32.62       28.53      7.68 o 
   7   5   5      137.90      157.97     16.27 o 
   8   5   5        5.71        6.36      4.52 o 
  -8   6   5        0.40        3.72      3.84 o 
  -7   6   5        5.15        7.02      3.27 o 
  -6   6   5       25.68       17.62      7.89 o 
  -5   6   5      473.72      497.95     14.62 o 
  -4   6   5      203.62      222.79     11.95 o 
  -3   6   5       66.66       44.17      7.02 o 
  -2   6   5      124.58      111.60      4.28 o 
  -1   6   5      793.06     1003.93     16.90 o 
   0   6   5       27.48       37.64      4.81 o 
   1   6   5      872.02      843.59      7.89 o 
   2   6   5      419.42      428.02     10.72 o 
   3   6   5      215.16      248.21      9.41 o 
   4   6   5        0.17       -1.17      2.98 o 
   5   6   5       42.91       35.04      6.94 o 
   6   6   5       16.49       10.06      3.64 o 
   7   6   5       13.67        9.06      7.14 o 
   8   6   5       26.52       22.93      7.64 o 
  -8   7   5       44.03       47.98     12.95 o 
  -7   7   5       14.85       12.00      4.80 o 
  -6   7   5       19.74       18.86      4.33 o 
  -5   7   5       42.33       32.29      7.19 o 
  -4   7   5      383.79      373.39     12.75 o 
  -3   7   5      676.93      749.17     14.88 o 
  -2   7   5       10.25        9.28      1.76 o 
  -1   7   5      502.51      490.34     12.13 o 
   0   7   5       74.32       56.89      2.28 o 
   1   7   5     3813.55     3847.23     61.86 o 
   2   7   5       86.80       87.01      3.32 o 
   3   7   5      119.53      118.09      5.24 o 
   4   7   5      261.17      251.30      8.15 o 
   5   7   5       11.19        9.52      3.23 o 
   6   7   5       80.28       94.71      7.48 o 
   7   7   5       32.77       22.09      8.40 o 
   8   7   5       27.00       18.27      6.43 o 
  -8   8   5        0.91        3.25      2.66 o 
  -7   8   5       40.77       32.66      7.87 o 
  -6   8   5      159.10      144.07     21.21 o 
  -5   8   5      171.53      174.48      5.45 o 
  -4   8   5        5.74        3.99      4.26 o 
  -3   8   5      275.98      291.10     12.40 o 
  -2   8   5      277.60      268.47      9.66 o 
  -1   8   5     2043.12     1968.17     34.61 o 
   0   8   5       34.69       38.10      6.04 o 
   1   8   5      138.66      150.66      4.93 o 
   2   8   5       40.69       43.24      5.45 o 
   3   8   5        7.14        8.14      2.75 o 
   4   8   5        0.50       -0.29      0.90 o 
   5   8   5       11.89       10.90      3.55 o 
   6   8   5        0.01       -2.88      4.57 o 
   7   8   5        1.04        0.56      6.83 o 
   8   8   5       11.09        7.94      3.80 o 
  -8   9   5       69.36       24.31     14.01 o 
  -7   9   5       15.37       10.54      3.93 o 
  -6   9   5        4.08        4.50      2.50 o 
  -5   9   5        5.00        6.16      2.59 o 
  -4   9   5      470.85      516.53     11.86 o 
  -3   9   5      462.69      465.40     12.44 o 
  -2   9   5      153.28      150.05      7.57 o 
  -1   9   5        0.41        1.12      2.44 o 
   0   9   5      174.28      178.91      5.88 o 
   1   9   5     2979.62     2942.39     53.33 o 
   2   9   5      748.68      735.18     20.07 o 
   3   9   5        0.82        3.90      2.16 o 
   4   9   5      119.47      119.47      4.81 o 
   5   9   5      334.51      339.93     11.01 o 
   6   9   5      165.39      167.10      8.33 o 
   7   9   5       11.16       11.40      5.27 o 
  -8  10   5        7.54        9.44      7.12 o 
  -7  10   5      156.54      185.37      8.90 o 
  -6  10   5       83.38       85.00     10.54 o 
  -5  10   5        5.32        5.03      2.73 o 
  -4  10   5      137.53      144.19      3.80 o 
  -3  10   5      800.32      785.65     18.27 o 
  -2  10   5       22.79       18.60      3.75 o 
  -1  10   5      186.00      200.24      7.47 o 
   0  10   5     1370.96     1382.61     23.88 o 
   1  10   5      117.81       97.32     13.30 o 
   2  10   5      131.01      143.66      9.92 o 
   3  10   5        9.40       12.68      2.82 o 
   4  10   5        0.01        2.73      1.91 o 
   5  10   5      857.41      971.94     27.96 o 
   6  10   5        4.01        2.49      3.09 o 
   7  10   5        0.50        5.93      3.37 o 
  -8  11   5       11.64       10.27      6.35 o 
  -7  11   5       12.05       11.62      5.16 o 
  -6  11   5        0.20        0.69      4.16 o 
  -5  11   5      107.08      113.11      6.63 o 
  -4  11   5      115.60       86.63     21.14 o 
  -3  11   5       96.13       98.64      4.88 o 
  -2  11   5      208.57      207.37      8.46 o 
  -1  11   5       28.43       25.34      4.03 o 
   0  11   5      165.32      178.86      7.64 o 
   1  11   5      184.28      204.80     10.54 o 
   2  11   5      173.96      184.16      9.67 o 
   3  11   5      839.45      881.41     20.50 o 
   4  11   5       60.84       60.55      5.17 o 
   5  11   5        6.08        5.30      3.13 o 
   6  11   5        2.30        5.40      3.32 o 
   7  11   5      112.77       86.27     23.46 o 
  -7  12   5       19.09       22.87      8.07 o 
  -6  12   5        8.40        3.84      3.67 o 
  -5  12   5      141.57      165.20      8.93 o 
  -4  12   5        2.46        0.89      2.00 o 
  -3  12   5      436.86      452.62     15.65 o 
  -2  12   5      272.94      255.47     10.27 o 
  -1  12   5        5.51        5.77      1.91 o 
   0  12   5      151.38      158.59      7.36 o 
   1  12   5      321.38      305.05     11.72 o 
   2  12   5        0.39        0.04      3.68 o 
   3  12   5        7.91        0.42      3.20 o 
   4  12   5        6.52        6.67      2.08 o 
   5  12   5       26.50       18.12      5.34 o 
   6  12   5       26.57       24.21      7.53 o 
   7  12   5       15.16       10.55      9.59 o 
  -7  13   5        3.01        6.63      6.74 o 
  -6  13   5       89.90       70.89     15.20 o 
  -5  13   5       53.17       62.65     11.11 o 
  -4  13   5       41.31       39.11      6.72 o 
  -3  13   5     1024.88      993.76     29.82 o 
  -2  13   5       46.72       40.34      8.52 o 
  -1  13   5      435.72      437.09     11.69 o 
   0  13   5      208.12      225.02     14.44 o 
   1  13   5     1428.05     1487.47     56.60 o 
   2  13   5       32.83       37.39      8.20 o 
   3  13   5       34.82       35.11      6.84 o 
   4  13   5        1.26        4.98      3.01 o 
   5  13   5      188.16      217.11     12.96 o 
   6  13   5      123.35      127.32     12.19 o 
   7  13   5       43.84       32.96     13.32 o 
  -7  14   5       31.43       26.94     11.63 o 
  -6  14   5       45.30       51.96      8.50 o 
  -5  14   5       16.71       22.67      5.11 o 
  -4  14   5       71.00       67.05     13.43 o 
  -3  14   5      209.88      194.63     13.88 o 
  -2  14   5     1608.24     1785.46     57.80 o 
  -1  14   5       35.98       36.53      2.71 o 
   0  14   5      352.76      379.67     10.19 o 
   1  14   5      100.87      120.21     14.39 o 
   2  14   5      787.86      838.70     24.52 o 
   3  14   5       33.62       35.71      7.40 o 
   4  14   5      151.99      149.69     12.23 o 
   5  14   5       30.14       35.92      6.86 o 
   6  14   5        8.64        8.88      4.93 o 
  -7  15   5        0.17        5.41      5.01 o 
  -6  15   5        9.43       14.54      4.79 o 
  -5  15   5        0.01        3.33      3.93 o 
  -4  15   5      749.45      870.79     22.22 o 
  -3  15   5      374.76      385.02     13.91 o 
  -2  15   5        1.62        6.16      5.26 o 
  -1  15   5      117.64      127.63      5.35 o 
   0  15   5     1134.54     1222.23     50.94 o 
   1  15   5        1.72        4.04      4.00 o 
   2  15   5      177.35      158.87     11.82 o 
   3  15   5        7.71        9.29      3.71 o 
   4  15   5       17.80       11.79      4.12 o 
   5  15   5       36.33       28.56      6.45 o 
   6  15   5       56.12       36.27     10.55 o 
  -6  16   5       12.53       10.46      4.26 o 
  -5  16   5        0.04        7.04      3.39 o 
  -4  16   5       13.10        7.97      4.92 o 
  -3  16   5      275.01      266.44     11.88 o 
  -2  16   5       73.11       62.91     12.23 o 
  -1  16   5        1.20       -5.04      6.72 o 
   0  16   5       99.44      114.88      6.81 o 
   1  16   5       28.44       28.31      6.07 o 
   2  16   5       54.00       50.90      7.41 o 
   3  16   5      201.36      228.10     21.50 o 
   4  16   5        0.40       -0.04      4.87 o 
   5  16   5      202.99      197.01     10.84 o 
   6  16   5        0.56        3.40      4.87 o 
  -6  17   5       14.42        7.81      5.19 o 
  -5  17   5        0.51        5.46      4.32 o 
  -4  17   5       38.84       34.73      8.41 o 
  -3  17   5      362.33      384.25     13.26 o 
  -2  17   5       46.03       40.54      7.59 o 
  -1  17   5        1.78       12.17      6.15 o 
   0  17   5       29.87       31.18      7.94 o 
   1  17   5      397.24      411.46     15.12 o 
   2  17   5       74.65       63.30     12.92 o 
   3  17   5        0.34        0.50      3.49 o 
   4  17   5        2.58       10.52      3.86 o 
   5  17   5        2.60        3.42      4.05 o 
   6  17   5        9.08        4.60      4.55 o 
  -6  18   5       56.34       51.26     15.66 o 
  -5  18   5        1.12        4.39      3.75 o 
  -4  18   5       22.57       20.54      4.97 o 
  -3  18   5        0.01       -4.70      5.72 o 
  -2  18   5       27.23       18.67      6.04 o 
  -1  18   5       62.75       51.20     14.77 o 
   0  18   5       21.54       21.99      9.59 o 
   1  18   5        1.67        1.92      6.40 o 
   2  18   5       44.06       36.35     10.53 o 
   3  18   5       53.11       60.89      9.66 o 
   4  18   5        2.33        9.06      5.15 o 
   5  18   5       13.66       14.92      4.89 o 
  -5  19   5       10.95        8.22      5.80 o 
  -4  19   5       60.88       44.56     11.20 o 
  -3  19   5       64.34       61.83     13.85 o 
  -2  19   5       33.89       21.88      7.14 o 
  -1  19   5        0.38        4.42      4.11 o 
   0  19   5       60.43       51.90     13.72 o 
   1  19   5      403.77      425.16     17.66 o 
   2  19   5        7.87        9.42      6.45 o 
   3  19   5       26.78       18.97      5.89 o 
   4  19   5       24.42       16.77      6.57 o 
   5  19   5        3.50        7.57      4.54 o 
  -5  20   5      140.51      125.61     15.03 o 
  -4  20   5       75.71       46.54     13.66 o 
  -3  20   5       15.07       10.17      5.09 o 
  -2  20   5      142.49      154.06     11.04 o 
  -1  20   5      127.99      122.59     27.46 o 
   0  20   5       98.89       80.80     23.77 o 
   1  20   5        7.32       13.27      7.43 o 
   2  20   5       59.67       46.96     14.76 o 
   3  20   5       32.66       26.33      9.10 o 
   4  20   5        1.77        5.53      4.23 o 
  -4  21   5        6.48        7.43      4.25 o 
  -3  21   5        2.34        4.96      4.16 o 
  -2  21   5        1.79        2.42      4.71 o 
  -1  21   5        0.90        3.02      4.77 o 
   0  21   5       54.75       49.63     12.88 o 
   1  21   5        0.61        3.99      5.12 o 
   2  21   5       44.95       46.30     13.09 o 
   3  21   5       87.73       78.79     28.24 o 
   4  21   5       70.25       69.18     28.88 o 
  -3  22   5       12.14       11.51      5.57 o 
  -2  22   5        7.72        9.83      5.17 o 
  -1  22   5       79.88       67.27     19.21 o 
   0  22   5       35.84       32.76     10.53 o 
   1  22   5       49.37       55.22     14.88 o 
   2  22   5      125.68      144.38     19.78 o 
   3  22   5       17.42       17.80      7.57 o 
  -2  23   5        0.09       -1.84      7.04 o 
  -1  23   5        6.55       11.25      3.99 o 
   0  23   5        0.81       -0.98      6.89 o 
   1  23   5       44.91       42.61     14.21 o 
   2  23   5       11.34        6.24      5.55 o 
   0  24   5        1.26        8.10     18.10 o 
  -8   0   6        0.39       -2.19      4.35 o 
  -7   0   6      140.35      100.88     24.20 o 
  -6   0   6       13.21       12.36      4.45 o 
  -5   0   6      894.88     1073.21     37.64 o 
  -4   0   6        6.38        3.84      4.58 o 
  -3   0   6      884.46      821.88     23.72 o 
  -2   0   6        8.99        5.43      1.93 o 
  -1   0   6     2808.86     2657.56    137.57 o 
   0   0   6      628.38      658.22     13.75 o 
   1   0   6      343.82      308.40      4.11 o 
   2   0   6     2139.02     1972.52     40.51 o 
   3   0   6        0.01        0.75      1.89 o 
   4   0   6       10.02        7.35      2.54 o 
   5   0   6      181.72      182.64     10.85 o 
   6   0   6       34.62       29.37      9.26 o 
   7   0   6       72.65       65.02     21.07 o 
   8   0   6        9.50       13.90      6.82 o 
  -8   1   6       22.58       18.31      4.13 o 
  -7   1   6        9.79        7.90      2.76 o 
  -6   1   6        4.08        3.37      3.00 o 
  -5   1   6       16.56       20.88      4.70 o 
  -4   1   6      592.46      610.86     14.24 o 
  -3   1   6      433.30      406.36     14.14 o 
  -2   1   6      140.51      136.68      4.70 o 
  -1   1   6       83.47       85.39      2.94 o 
   0   1   6        3.61        1.18      1.02 o 
   1   1   6      626.31      536.35      6.25 o 
   2   1   6      258.79      239.77      5.61 o 
   3   1   6      495.11      484.55     14.61 o 
   4   1   6        0.05        0.49      1.74 o 
   5   1   6       78.76       72.89     12.88 o 
   6   1   6       88.21       90.73     19.11 o 
   7   1   6        6.68        5.94      4.56 o 
   8   1   6        2.61        9.06      5.02 o 
  -8   2   6       86.25       76.27     12.01 o 
  -7   2   6        6.78        6.01      3.11 o 
  -6   2   6       37.63       39.85      6.96 o 
  -5   2   6      460.43      490.21     14.22 o 
  -4   2   6      636.80      688.58     23.74 o 
  -3   2   6       92.66       80.67      4.58 o 
  -2   2   6      259.07      212.49     30.63 o 
  -1   2   6      595.24      559.69      7.57 o 
   0   2   6      578.07      563.48      7.09 o 
   1   2   6       49.49       52.90      2.03 o 
   2   2   6       63.30       72.41      1.58 o 
   3   2   6      124.09      120.68      4.95 o 
   4   2   6      149.29      143.07      7.05 o 
   5   2   6       12.01        8.56      3.32 o 
   6   2   6       72.01       57.14     15.88 o 
   7   2   6       45.96       64.60     14.70 o 
   8   2   6        4.84        3.69      5.40 o 
  -8   3   6       82.83       73.03     12.48 o 
  -7   3   6        0.01        3.92      2.36 o 
  -6   3   6        3.78        4.60      2.67 o 
  -5   3   6        0.26        4.35      3.17 o 
  -4   3   6     1382.49     1493.11     30.53 o 
  -3   3   6      466.98      493.12     16.19 o 
  -2   3   6     2152.60     2160.27     40.79 o 
  -1   3   6     2462.35     2406.40     42.90 o 
   0   3   6     2199.93     2046.20     20.40 o 
   1   3   6     1300.23     1208.39     18.99 o 
   2   3   6      753.03      808.69      8.06 o 
   3   3   6      104.32       92.31      4.13 o 
   4   3   6        5.27        6.22      2.69 o 
   5   3   6      423.75      470.21     14.42 o 
   6   3   6       12.19       10.36      6.00 o 
   7   3   6        2.90        1.66      4.40 o 
   8   3   6        0.37        3.14      5.79 o 
  -8   4   6        3.66        2.71      5.48 o 
  -7   4   6       55.17       57.93     13.78 o 
  -6   4   6       13.44       11.10      3.27 o 
  -5   4   6      457.03      487.05     22.15 o 
  -4   4   6      142.70      165.36      8.32 o 
  -3   4   6     2442.03     2490.69     53.79 o 
  -2   4   6      632.33      604.82     16.91 o 
  -1   4   6     6018.78     6099.91     98.18 o 
   0   4   6     4199.48     4181.54     63.24 o 
   1   4   6      495.19      537.88     12.51 o 
   2   4   6        2.90        0.77      1.21 o 
   3   4   6     1055.95     1124.81     18.75 o 
   4   4   6      770.33      854.63     20.42 o 
   5   4   6      147.73      173.98     19.86 o 
   6   4   6       15.80       11.25      3.90 o 
   7   4   6        1.21        5.88      3.91 o 
   8   4   6        2.10        7.85      6.30 o 
  -8   5   6        8.41       10.09      4.42 o 
  -7   5   6       55.24       66.47     10.83 o 
  -6   5   6       64.75       43.92     15.16 o 
  -5   5   6        3.91        6.96      3.36 o 
  -4   5   6      244.04      262.42     10.29 o 
  -3   5   6        5.64       15.36      3.08 o 
  -2   5   6       36.26       22.30      3.53 o 
  -1   5   6       56.45       76.09      2.38 o 
   0   5   6        2.61        1.34      1.05 o 
   1   5   6     1613.03     1755.69     27.25 o 
   2   5   6       30.84       35.45      2.14 o 
   3   5   6       28.81       28.82      2.28 o 
   4   5   6      190.56      176.07      8.48 o 
   5   5   6      118.07      123.33     11.47 o 
   6   5   6       26.04       25.98      5.60 o 
   7   5   6      158.38      161.38     11.90 o 
   8   5   6        0.14        4.59      3.97 o 
  -8   6   6       58.44       51.81     13.40 o 
  -7   6   6        0.03        0.50      2.67 o 
  -6   6   6       12.22       30.69      9.45 o 
  -5   6   6      150.18      169.12      6.46 o 
  -4   6   6       71.85       71.89     14.22 o 
  -3   6   6      553.39      554.04     14.80 o 
  -2   6   6      543.94      547.89     16.18 o 
  -1   6   6      181.00      183.82      5.53 o 
   0   6   6     1305.68     1259.58     22.58 o 
   1   6   6     1404.91     1362.21     21.26 o 
   2   6   6      136.28      124.78      4.09 o 
   3   6   6      551.66      578.46     13.87 o 
   4   6   6      347.00      365.82     11.44 o 
   5   6   6      187.53      198.46      6.79 o 
   6   6   6       37.71       29.09      6.66 o 
   7   6   6       19.78       15.04      7.72 o 
   8   6   6        4.11        3.78      4.28 o 
  -8   7   6        6.58        8.31      2.84 o 
  -7   7   6       43.25       26.83      7.24 o 
  -6   7   6       33.96       23.10      4.21 o 
  -5   7   6        0.96        2.93      3.10 o 
  -4   7   6      241.88      238.18      8.91 o 
  -3   7   6     1322.23     1438.23     30.22 o 
  -2   7   6      267.64      260.17      8.55 o 
  -1   7   6     1072.31     1191.53     19.02 o 
   0   7   6      800.36      800.97     11.66 o 
   1   7   6     1018.24      933.09     14.61 o 
   2   7   6      180.11      195.23      6.44 o 
   3   7   6      145.08      153.68      6.47 o 
   4   7   6       32.85       35.13      5.74 o 
   5   7   6      142.27      146.08      7.07 o 
   6   7   6       56.60       56.89     13.16 o 
   7   7   6        0.74        3.95      6.44 o 
   8   7   6        6.91       13.80      4.82 o 
  -8   8   6        8.44       11.95      5.20 o 
  -7   8   6      151.44      126.92     29.64 o 
  -6   8   6      244.37      287.68     11.43 o 
  -5   8   6        0.35        2.05      3.51 o 
  -4   8   6        8.69        7.13      3.00 o 
  -3   8   6       48.04       40.35      5.86 o 
  -2   8   6     1440.93     1444.43     25.15 o 
  -1   8   6      758.36      757.55     13.21 o 
   0   8   6      157.55      140.67      5.17 o 
   1   8   6      520.07      461.32     12.78 o 
   2   8   6       20.96       21.42      3.05 o 
   3   8   6     1138.53     1202.84     24.91 o 
   4   8   6        8.58        9.27      3.31 o 
   5   8   6        2.41        3.66      2.57 o 
   6   8   6       40.77       50.57     12.09 o 
   7   8   6       12.76        9.24      5.87 o 
  -8   9   6        0.70        5.40      4.28 o 
  -7   9   6       25.13       20.45      7.02 o 
  -6   9   6      102.98       99.89      5.87 o 
  -5   9   6        0.96        1.44      2.88 o 
  -4   9   6      198.81      211.08      7.96 o 
  -3   9   6        2.83        3.84      2.89 o 
  -2   9   6      112.00      104.33      5.69 o 
  -1   9   6     1442.95     1433.20     23.20 o 
   0   9   6        5.85        4.13      1.82 o 
   1   9   6       18.63       23.04      4.05 o 
   2   9   6     1510.99     1651.22     34.23 o 
   3   9   6       18.52       17.70      3.64 o 
   4   9   6      282.47      288.59      9.64 o 
   5   9   6       47.52       45.46      7.95 o 
   6   9   6       31.20       28.07      8.16 o 
   7   9   6       85.09       73.83     14.54 o 
  -8  10   6        0.36        4.01      4.07 o 
  -7  10   6        5.11        6.60      5.45 o 
  -6  10   6       64.28       67.45      7.45 o 
  -5  10   6       19.65       19.57      3.81 o 
  -4  10   6       30.04       21.02      5.37 o 
  -3  10   6      101.29      101.47      6.49 o 
  -2  10   6      158.11      155.38      7.82 o 
  -1  10   6      534.84      553.94     10.59 o 
   0  10   6      157.69      174.78      7.93 o 
   1  10   6      115.27      115.21      6.78 o 
   2  10   6      822.59      803.91     19.75 o 
   3  10   6      464.27      459.85     15.02 o 
   4  10   6      134.39      137.57      7.50 o 
   5  10   6       76.62       86.00     12.22 o 
   6  10   6       56.20       50.29     10.41 o 
   7  10   6        8.65        7.03      4.29 o 
  -7  11   6       29.64       33.80     10.13 o 
  -6  11   6      155.25      170.85      9.80 o 
  -5  11   6      157.64      146.01     30.93 o 
  -4  11   6       26.22       20.51      4.48 o 
  -3  11   6      727.20      758.15     17.99 o 
  -2  11   6      188.66      198.75      9.07 o 
  -1  11   6      267.60      244.00      9.02 o 
   0  11   6        1.13       -1.63      3.31 o 
   1  11   6        0.32       -2.00      3.53 o 
   2  11   6     2344.51     2506.34     54.58 o 
   3  11   6      407.00      406.93     12.53 o 
   4  11   6        1.68        6.11      2.59 o 
   5  11   6      136.99      139.13      9.20 o 
   6  11   6       15.72       12.81      4.73 o 
   7  11   6       74.44       80.23     24.37 o 
  -7  12   6       28.62       15.78      6.37 o 
  -6  12   6       26.34       27.22      7.66 o 
  -5  12   6        0.93        1.43      4.20 o 
  -4  12   6      544.72      573.81     16.25 o 
  -3  12   6       23.10       13.95      6.04 o 
  -2  12   6       14.83       12.90      3.24 o 
  -1  12   6      218.11      197.83      4.77 o 
   0  12   6      539.51      567.40     14.18 o 
   1  12   6      235.14      225.24      6.81 o 
   2  12   6        7.16        5.57      5.09 o 
   3  12   6      940.84      986.82     24.56 o 
   4  12   6      319.82      323.27     12.14 o 
   5  12   6      212.93      216.89      9.55 o 
   6  12   6        0.04        4.12      4.06 o 
   7  12   6       75.21       62.25     13.50 o 
  -7  13   6        0.68        1.49      3.77 o 
  -6  13   6      179.27      175.17     10.76 o 
  -5  13   6       31.61       31.67      6.73 o 
  -4  13   6      619.54      683.32     23.95 o 
  -3  13   6       25.59       22.50      7.02 o 
  -2  13   6      403.82      423.03     17.31 o 
  -1  13   6      783.58      838.51     17.86 o 
   0  13   6     1539.50     1577.31     37.73 o 
   1  13   6       50.58       41.43     10.02 o 
   2  13   6       29.10       30.27      8.19 o 
   3  13   6      779.63      810.61     23.68 o 
   4  13   6       83.94       76.15     14.68 o 
   5  13   6       19.27       12.22      3.68 o 
   6  13   6        0.03        2.95      4.40 o 
  -7  14   6        7.44        7.71      6.71 o 
  -6  14   6      430.40      602.99     60.58 o 
  -5  14   6      126.38       43.89     31.30 o 
  -4  14   6        0.73        4.44      4.69 o 
  -3  14   6      555.51      577.90     21.34 o 
  -2  14   6     3923.83     4465.41     53.49 o 
  -1  14   6      380.87      350.17     12.70 o 
   0  14   6      305.92      284.37     12.04 o 
   1  14   6     1544.20     1636.75     48.13 o 
   2  14   6      915.01      969.81     29.13 o 
   3  14   6      272.76      299.43     12.65 o 
   4  14   6        1.51        3.23      3.72 o 
   5  14   6        3.64        2.34      3.61 o 
   6  14   6        0.87        2.77      3.92 o 
  -6  15   6       31.68       31.81      7.56 o 
  -5  15   6      291.90      316.57     18.32 o 
  -4  15   6      174.26      178.13     12.09 o 
  -3  15   6      127.56      148.16     13.22 o 
  -2  15   6        9.07        5.72      8.43 o 
  -1  15   6      549.37      557.94     16.26 o 
   0  15   6      120.20      129.87      6.65 o 
   1  15   6      330.25      320.66     13.52 o 
   2  15   6      320.80      335.45     20.94 o 
   3  15   6       41.86       33.55      8.02 o 
   4  15   6        6.63       12.90      5.04 o 
   5  15   6        4.94        6.33      2.93 o 
   6  15   6        0.34        7.46      3.03 o 
  -6  16   6       13.44       10.01      5.00 o 
  -5  16   6       36.56       42.81      9.21 o 
  -4  16   6       23.34       11.65      4.01 o 
  -3  16   6        2.38       -6.12      6.54 o 
  -2  16   6       32.38       25.25      6.44 o 
  -1  16   6        0.22        0.05      5.69 o 
   0  16   6       92.02      100.73      6.51 o 
   1  16   6       30.37       20.17      5.16 o 
   2  16   6        6.45        1.99      3.67 o 
   3  16   6        3.46        5.32      3.35 o 
   4  16   6       67.29       90.95     12.02 o 
   5  16   6        0.95        5.57      4.26 o 
   6  16   6        6.16        7.34      4.39 o 
  -6  17   6        0.37        2.99      3.38 o 
  -5  17   6        3.06        6.06      2.41 o 
  -4  17   6       11.64        9.34      4.62 o 
  -3  17   6       47.25       48.05     10.81 o 
  -2  17   6       29.11       24.48      7.63 o 
  -1  17   6      155.53      171.24     23.53 o 
   0  17   6        2.12        2.71      4.07 o 
   1  17   6       14.52       10.76      5.44 o 
   2  17   6      326.22      366.73     16.08 o 
   3  17   6       36.31       26.24      9.51 o 
   4  17   6       84.14       69.39     17.12 o 
   5  17   6        4.89        8.44      4.06 o 
  -5  18   6       12.80       14.32      6.16 o 
  -4  18   6        3.33        4.98      3.74 o 
  -3  18   6        1.97        9.12      4.70 o 
  -2  18   6      155.26      163.02     14.29 o 
  -1  18   6      260.68      260.70     12.65 o 
   0  18   6       42.83       38.51      8.62 o 
   1  18   6        6.79        5.35     11.03 o 
   2  18   6        0.01        0.98      3.59 o 
   3  18   6       93.08       77.00     17.27 o 
   4  18   6        8.66        9.33      4.46 o 
   5  18   6        8.38        6.00      3.72 o 
  -5  19   6       16.34       12.22      3.67 o 
  -4  19   6      103.51      118.35     20.30 o 
  -3  19   6       56.38       49.32     12.03 o 
  -2  19   6        0.01       -0.83      3.52 o 
  -1  19   6        0.68        4.68      5.17 o 
   0  19   6      128.47      140.37     10.58 o 
   1  19   6      139.40      151.05     14.82 o 
   2  19   6       46.78       36.86      9.52 o 
   3  19   6        7.36        9.55      3.33 o 
   4  19   6       12.33        9.88      5.20 o 
  -4  20   6        5.23        7.18      3.84 o 
  -3  20   6        9.54       13.02      5.18 o 
  -2  20   6       38.15       28.69      7.96 o 
  -1  20   6        0.55        6.23      5.60 o 
   0  20   6       68.04       61.75     16.52 o 
   1  20   6        8.20        3.72      5.38 o 
   2  20   6       10.80        9.68      3.93 o 
   3  20   6       20.92       18.67      7.55 o 
   4  20   6       13.78       12.83      6.08 o 
  -4  21   6       15.13       13.53      4.41 o 
  -3  21   6      111.08      108.10     11.46 o 
  -2  21   6       48.23       36.37     11.69 o 
  -1  21   6        0.15       -1.57      6.05 o 
   0  21   6       18.21       11.76      5.64 o 
   1  21   6       51.23       51.71     15.34 o 
   2  21   6       25.01       15.72      7.89 o 
   3  21   6       11.54        6.88      5.46 o 
  -3  22   6        0.38        7.10      5.01 o 
  -2  22   6       23.79       25.48      8.89 o 
  -1  22   6       14.85       13.82      8.01 o 
   0  22   6        5.05        5.62      4.38 o 
   1  22   6       22.16       16.83      6.63 o 
   2  22   6       68.82       59.94     20.32 o 
  -2  23   6       15.36       10.18      6.24 o 
  -1  23   6       17.84       21.09      7.39 o 
   0  23   6        8.68        9.10      5.88 o 
   1  23   6      274.72      324.99     29.24 o 
  -8   1   7       32.80       28.84      6.82 o 
  -7   1   7       11.06        8.51      3.42 o 
  -6   1   7      173.49      182.78      8.63 o 
  -5   1   7        5.36        4.54      3.09 o 
  -4   1   7       77.05       71.49      7.93 o 
  -3   1   7     2842.72     3025.94     55.52 o 
  -2   1   7      139.22      133.58      5.03 o 
  -1   1   7        2.06        1.59      1.13 o 
   0   1   7       32.71       37.63      2.68 o 
   1   1   7     1597.71     1525.63     23.71 o 
   2   1   7      580.45      620.43     11.13 o 
   3   1   7      443.35      443.41      8.80 o 
   4   1   7      119.30      124.40      2.41 o 
   5   1   7      112.09      134.67     11.43 o 
   6   1   7      455.05      508.09     20.25 o 
   7   1   7        6.33        6.45      4.48 o 
   8   1   7        7.72       11.54      4.83 o 
  -8   2   7        1.06        5.06      2.97 o 
  -7   2   7      108.16      117.06     13.48 o 
  -6   2   7       62.57       57.54     11.66 o 
  -5   2   7        0.30        3.87      3.16 o 
  -4   2   7      576.74      588.53     16.41 o 
  -3   2   7      303.51      271.41     11.73 o 
  -2   2   7      445.73      394.00     11.37 o 
  -1   2   7       82.69       91.57      2.48 o 
   0   2   7      308.15      296.33      9.82 o 
   1   2   7      926.03      869.01     17.07 o 
   2   2   7      374.99      311.42      7.49 o 
   3   2   7     1007.68     1072.90     16.42 o 
   4   2   7      298.94      301.28      9.18 o 
   5   2   7      308.66      321.77     12.57 o 
   6   2   7        1.16        9.46      4.32 o 
   7   2   7      171.83      204.19     12.70 o 
   8   2   7        7.44        3.75      4.66 o 
  -8   3   7        0.24        2.39      2.58 o 
  -7   3   7       35.46       26.60      7.87 o 
  -6   3   7      178.05      186.36     13.97 o 
  -5   3   7      101.84       97.31     17.96 o 
  -4   3   7      564.65      587.47     16.00 o 
  -3   3   7      500.44      533.39     13.72 o 
  -2   3   7      443.64      499.32     15.94 o 
  -1   3   7      366.67      369.29     10.63 o 
   0   3   7     4166.74     4239.52     79.39 o 
   1   3   7       10.18        9.48      1.62 o 
   2   3   7      197.41      184.52      4.78 o 
   3   3   7      219.38      189.37      6.40 o 
   4   3   7       81.12       80.71      9.72 o 
   5   3   7        0.02        4.69      2.61 o 
   6   3   7       16.39       16.45      4.42 o 
   7   3   7       47.41       35.31      9.97 o 
   8   3   7        0.20        3.85      4.71 o 
  -8   4   7        0.32        3.44      4.00 o 
  -7   4   7       60.40       32.75     14.03 o 
  -6   4   7        1.62        5.70      2.56 o 
  -5   4   7       40.38       29.89      6.02 o 
  -4   4   7       68.11       85.98      8.16 o 
  -3   4   7       76.23       71.60      5.82 o 
  -2   4   7     3815.96     3859.45     63.28 o 
  -1   4   7        4.21        2.11      0.86 o 
   0   4   7      432.10      471.54     11.53 o 
   1   4   7     1217.54     1232.36     18.33 o 
   2   4   7     1398.66     1472.97     20.45 o 
   3   4   7       47.17       43.38      2.19 o 
   4   4   7      195.37      210.06      6.88 o 
   5   4   7       29.91       21.25      5.62 o 
   6   4   7        0.02        3.15      5.82 o 
   7   4   7       84.46       78.62     20.78 o 
   8   4   7        3.86        5.32      3.22 o 
  -8   5   7       41.17       17.41      5.94 o 
  -7   5   7        7.73        6.19      2.87 o 
  -6   5   7       32.54       26.27      5.17 o 
  -5   5   7      149.95      149.93      6.46 o 
  -4   5   7      239.22      249.05     10.30 o 
  -3   5   7      116.42      111.46      8.15 o 
  -2   5   7      130.25      166.14      6.21 o 
  -1   5   7     1197.51     1319.10     24.18 o 
   0   5   7       79.87       83.01      2.60 o 
   1   5   7      560.17      577.27     12.33 o 
   2   5   7     2474.07     2719.52     18.60 o 
   3   5   7      109.28      116.57      5.06 o 
   4   5   7        0.09        2.36      2.40 o 
   5   5   7       68.65       75.60     12.25 o 
   6   5   7      136.61      142.02     32.11 o 
   7   5   7      123.43      126.59     29.89 o 
  -8   6   7       13.20       13.02      3.65 o 
  -7   6   7        4.54        4.86      3.26 o 
  -6   6   7       10.30       12.11      3.20 o 
  -5   6   7      408.29      441.55     19.45 o 
  -4   6   7       27.91       26.36      4.94 o 
  -3   6   7      468.26      538.95     14.57 o 
  -2   6   7       52.93       42.29      3.89 o 
  -1   6   7     2672.37     2675.18     44.08 o 
   0   6   7      422.66      528.87     14.09 o 
   1   6   7        7.23        3.01      1.38 o 
   2   6   7      150.07      167.02      5.96 o 
   3   6   7      368.10      385.50      9.37 o 
   4   6   7      168.02      172.03      7.40 o 
   5   6   7        2.27        6.08      2.47 o 
   6   6   7      173.89      191.03     17.07 o 
   7   6   7       36.60       22.17      9.43 o 
  -8   7   7        2.44        4.60      3.85 o 
  -7   7   7        0.23        1.98      3.34 o 
  -6   7   7       16.95       18.79      4.44 o 
  -5   7   7      427.22      464.93     22.28 o 
  -4   7   7      336.93      350.91     13.11 o 
  -3   7   7      267.28      243.07     10.25 o 
  -2   7   7       33.12       27.89      6.25 o 
  -1   7   7      204.13      171.13      6.00 o 
   0   7   7      695.55      634.18      8.20 o 
   1   7   7        0.15        0.53      1.30 o 
   2   7   7      214.93      176.51      5.71 o 
   3   7   7      427.44      415.66      9.78 o 
   4   7   7        2.44        4.04      2.54 o 
   5   7   7       21.21       20.25      4.83 o 
   6   7   7      156.43      117.55     20.17 o 
   7   7   7       21.47       17.00      6.33 o 
  -8   8   7        0.02       -1.19      3.60 o 
  -7   8   7       78.40       58.64     15.82 o 
  -6   8   7       39.60       33.29      6.49 o 
  -5   8   7       30.46       35.40      7.75 o 
  -4   8   7      145.11      140.72      6.41 o 
  -3   8   7        5.33        3.89      3.03 o 
  -2   8   7      256.81      253.75     11.93 o 
  -1   8   7      123.17      116.46      5.05 o 
   0   8   7        2.40        2.44      1.77 o 
   1   8   7      790.82      770.61     12.30 o 
   2   8   7      193.09      194.46      6.94 o 
   3   8   7      108.44      103.74      3.68 o 
   4   8   7      120.13      132.45      6.25 o 
   5   8   7        9.27       10.31      3.01 o 
   6   8   7       17.85       17.35      4.80 o 
   7   8   7        8.53       11.60      4.79 o 
  -8   9   7        1.93        6.37      3.54 o 
  -7   9   7       22.28       14.96      4.63 o 
  -6   9   7        1.50        2.24      2.77 o 
  -5   9   7      123.92      129.43      6.79 o 
  -4   9   7      199.59      181.15     11.91 o 
  -3   9   7       59.14       62.17      9.79 o 
  -2   9   7       38.01       36.23      7.22 o 
  -1   9   7      157.51      139.57      5.97 o 
   0   9   7     1327.51     1307.45     21.97 o 
   1   9   7       65.83       59.24      3.91 o 
   2   9   7       59.93       58.10      4.75 o 
   3   9   7      290.56      266.26      7.63 o 
   4   9   7      142.17      158.85      7.27 o 
   5   9   7      197.78      215.17      9.82 o 
   6   9   7        3.19        8.18      3.43 o 
   7   9   7       24.84       22.91      6.35 o 
  -7  10   7        3.30        0.81      3.20 o 
  -6  10   7      121.20       34.63     26.64 o 
  -5  10   7      128.03      154.18      9.13 o 
  -4  10   7      297.20      303.11     13.30 o 
  -3  10   7      300.38      286.47     11.09 o 
  -2  10   7       19.96       16.79      3.62 o 
  -1  10   7     1455.27     1517.64     33.81 o 
   0  10   7     1277.19     1343.56     29.96 o 
   1  10   7      280.00      274.13     10.77 o 
   2  10   7       17.39       20.15      4.29 o 
   3  10   7      167.88      151.62      6.99 o 
   4  10   7      635.07      696.43     20.52 o 
   5  10   7        7.97       13.22      4.61 o 
   6  10   7        0.91       -3.00      5.12 o 
   7  10   7       25.16       17.47      7.06 o 
  -7  11   7        2.08        4.08      3.32 o 
  -6  11   7       63.67       57.72     11.72 o 
  -5  11   7       52.10       42.33     10.25 o 
  -4  11   7      114.67      121.43      8.77 o 
  -3  11   7      155.69      179.41      8.39 o 
  -2  11   7      154.09      145.35      8.27 o 
  -1  11   7      546.11      539.02     13.60 o 
   0  11   7       40.36       41.76      8.35 o 
   1  11   7      696.16      701.83     21.18 o 
   2  11   7      224.30      221.75      7.05 o 
   3  11   7        0.37        4.56      2.16 o 
   4  11   7       20.98       20.64      3.74 o 
   5  11   7        8.56        5.86      2.66 o 
   6  11   7        1.42        2.95      4.29 o 
   7  11   7        8.31        8.51      6.84 o 
  -7  12   7        0.99        2.65      2.87 o 
  -6  12   7        5.19        6.83      2.91 o 
  -5  12   7       43.81       48.72     10.54 o 
  -4  12   7        0.80        6.51      4.14 o 
  -3  12   7      155.38      168.65     12.44 o 
  -2  12   7        2.19        2.72      3.39 o 
  -1  12   7       30.15       30.42      6.23 o 
   0  12   7      628.50      649.03     15.69 o 
   1  12   7       16.53       16.62      4.83 o 
   2  12   7       15.53       16.89      5.10 o 
   3  12   7      190.22      179.72      6.98 o 
   4  12   7      551.00      571.36     22.12 o 
   5  12   7        8.35       13.87      4.48 o 
   6  12   7       23.81       23.00      6.62 o 
  -7  13   7       24.57       16.82      6.43 o 
  -6  13   7       90.60       79.89     15.45 o 
  -5  13   7      268.33      315.45     11.35 o 
  -4  13   7      390.13      411.98     18.14 o 
  -3  13   7       19.40       15.72      5.76 o 
  -2  13   7      141.66      149.20     10.00 o 
  -1  13   7       99.25      107.15      7.26 o 
   0  13   7      600.71      612.30     16.87 o 
   1  13   7      432.43      408.36     13.77 o 
   2  13   7      505.19      503.57     17.09 o 
   3  13   7       31.95       24.52      5.22 o 
   4  13   7       93.62       89.20      9.86 o 
   5  13   7      380.86      413.43     19.48 o 
   6  13   7       51.58       43.43     12.95 o 
  -7  14   7        0.60        6.36      3.85 o 
  -6  14   7        8.14        5.61      3.52 o 
  -5  14   7       34.31       30.79      7.31 o 
  -4  14   7      552.38      574.12     20.60 o 
  -3  14   7       11.97       10.01      4.83 o 
  -2  14   7       53.21       51.37     10.15 o 
  -1  14   7      554.64      583.87     16.00 o 
   0  14   7       20.68       17.83      6.43 o 
   1  14   7      436.21      405.25     14.37 o 
   2  14   7       29.85       31.17      7.62 o 
   3  14   7       11.03       15.58      3.77 o 
   4  14   7      150.88      164.27     13.33 o 
   5  14   7       87.45       63.36     15.85 o 
   6  14   7        0.05        8.04      3.76 o 
  -6  15   7       52.18       31.34      7.63 o 
  -5  15   7       13.30        8.88      3.78 o 
  -4  15   7       11.21       11.20      4.49 o 
  -3  15   7       64.86       51.61     10.59 o 
  -2  15   7      137.98      127.17     11.23 o 
  -1  15   7      436.79      456.57     15.12 o 
   0  15   7      283.50      306.43     12.63 o 
   1  15   7      121.90      131.26      7.98 o 
   2  15   7      122.07      127.31     11.42 o 
   3  15   7      148.24      136.27      9.43 o 
   4  15   7        3.40        1.49      2.92 o 
   5  15   7       24.11       24.80      7.36 o 
   6  15   7        3.58        3.42      5.56 o 
  -6  16   7       63.46       52.75     14.25 o 
  -5  16   7       37.06       29.99      8.79 o 
  -4  16   7        1.57        2.07      3.80 o 
  -3  16   7      111.68      125.41     12.20 o 
  -2  16   7       15.32        7.07      4.69 o 
  -1  16   7      321.82      337.25     20.87 o 
   0  16   7      106.60      110.71     15.27 o 
   1  16   7      121.92      106.41      9.91 o 
   2  16   7        2.27        3.27      3.05 o 
   3  16   7       42.06       38.67      7.82 o 
   4  16   7      250.06      259.39     12.66 o 
   5  16   7       11.54        9.44      4.72 o 
  -6  17   7        3.30        3.58      3.06 o 
  -5  17   7       42.26       34.95      8.53 o 
  -4  17   7       38.99       37.25      7.26 o 
  -3  17   7       49.42       41.31     10.41 o 
  -2  17   7       22.80       27.26      8.32 o 
  -1  17   7        5.70        4.79      5.59 o 
   0  17   7       94.30       91.82     22.08 o 
   1  17   7       32.39       22.86      7.26 o 
   2  17   7       63.44       62.55     15.21 o 
   3  17   7       15.50       18.51      5.73 o 
   4  17   7        2.19        0.99      4.03 o 
   5  17   7        7.55        8.62      3.34 o 
  -5  18   7        7.85        7.64      4.37 o 
  -4  18   7       21.05       22.34      5.24 o 
  -3  18   7        1.09        2.55     14.08 o 
  -2  18   7       98.48       91.15     24.95 o 
  -1  18   7        9.40       10.30      5.53 o 
   0  18   7       37.73       44.76     11.03 o 
   1  18   7        0.55        6.64      3.28 o 
   2  18   7       98.72      111.69     12.57 o 
   3  18   7        8.93        9.19      4.69 o 
   4  18   7       62.90       47.27     12.02 o 
  -5  19   7       19.42       16.17      7.68 o 
  -4  19   7       21.33       26.02      9.11 o 
  -3  19   7       10.23        5.95      4.63 o 
  -2  19   7       68.92       58.76     14.80 o 
  -1  19   7        4.51       -0.35      7.06 o 
   0  19   7      211.53      233.15     18.76 o 
   1  19   7        5.79       10.44      7.13 o 
   2  19   7       15.34       21.71      7.78 o 
   3  19   7       48.85       46.54     11.45 o 
   4  19   7       18.02       12.80      5.44 o 
  -4  20   7        3.05        4.98      4.13 o 
  -3  20   7        0.02        3.80      3.56 o 
  -2  20   7       62.02       54.46     17.73 o 
  -1  20   7      158.21      179.27     12.88 o 
   0  20   7       12.42       13.28      6.57 o 
   1  20   7        5.74        8.90      5.60 o 
   2  20   7       73.24       71.80     19.63 o 
   3  20   7      123.51      173.70     12.43 o 
  -3  21   7       99.56      123.09     16.62 o 
  -2  21   7       43.09       40.23     16.24 o 
  -1  21   7        7.15        5.98      5.07 o 
   0  21   7        7.82       11.71      5.96 o 
   1  21   7       38.50       30.44     11.43 o 
   2  21   7        2.96        7.52      5.27 o 
   3  21   7       10.66        6.18      8.14 o 
  -2  22   7       22.82       14.13      8.43 o 
  -1  22   7       39.71       42.86     23.22 o 
   0  22   7       66.53       65.44     24.72 o 
   1  22   7       24.13       18.19      9.37 o 
   2  22   7       22.96       29.02     12.72 o 
   0  23   7       23.77       21.71     19.48 o 
  -8   0   8        0.26        1.28      5.61 o 
  -7   0   8       13.97       13.63      7.05 o 
  -6   0   8      379.08      452.47     33.82 o 
  -5   0   8       13.61       11.39      7.72 o 
  -4   0   8      119.83      129.59      8.93 o 
  -3   0   8      132.00      139.40     10.45 o 
  -2   0   8      302.21      279.88     21.62 o 
  -1   0   8     1911.76     1902.95     43.72 o 
   0   0   8       96.92       88.68      8.73 o 
   1   0   8       62.23       79.82      4.39 o 
   2   0   8        2.14        2.09      1.82 o 
   3   0   8      612.97      598.37     24.87 o 
   4   0   8     1654.18     1783.77     58.14 o 
   5   0   8      841.18      977.85     51.61 o 
   6   0   8       18.25       18.80      6.09 o 
   7   0   8       25.01       21.20      9.48 o 
  -8   1   8        1.66        1.72      2.90 o 
  -7   1   8       37.29       31.36      5.61 o 
  -6   1   8       13.07       16.96      4.85 o 
  -5   1   8      105.30      107.75      7.22 o 
  -4   1   8       14.45       12.52      5.92 o 
  -3   1   8       46.95       50.61      4.74 o 
  -2   1   8       53.19       50.16      2.87 o 
  -1   1   8      181.96      157.83      7.69 o 
   0   1   8     1221.09     1163.55     26.08 o 
   1   1   8       30.49       29.60      1.69 o 
   2   1   8      473.32      477.85      7.70 o 
   3   1   8      559.21      549.69     11.81 o 
   4   1   8      221.69      228.22      6.61 o 
   5   1   8       95.46      116.46     12.20 o 
   6   1   8       55.62       40.41     11.80 o 
   7   1   8      248.74      247.31     23.91 o 
  -8   2   8        0.10        0.50      3.30 o 
  -7   2   8        0.26        3.95      3.09 o 
  -6   2   8      117.99      143.12     13.09 o 
  -5   2   8      137.53      143.34      7.70 o 
  -4   2   8       23.26       20.73      5.08 o 
  -3   2   8      455.57      458.30     11.52 o 
  -2   2   8       11.06       13.14      2.71 o 
  -1   2   8      652.17      670.95     15.27 o 
   0   2   8      775.24      695.18     16.43 o 
   1   2   8       94.58       87.67      2.03 o 
   2   2   8        3.93        2.05      1.11 o 
   3   2   8      187.67      168.98      6.23 o 
   4   2   8        0.02        0.84      0.65 o 
   5   2   8       97.49      110.73     16.06 o 
   6   2   8       16.10       24.52      6.94 o 
   7   2   8        0.22        1.49      3.60 o 
  -8   3   8       10.77        9.54      3.65 o 
  -7   3   8      308.62      290.97     47.04 o 
  -6   3   8        0.72        3.38      3.21 o 
  -5   3   8      337.60      334.58     11.61 o 
  -4   3   8        0.11       -0.16      4.25 o 
  -3   3   8      761.70      858.49     22.92 o 
  -2   3   8      446.76      446.40      8.38 o 
  -1   3   8      250.81      220.59      6.55 o 
   0   3   8      723.61      639.61     12.07 o 
   1   3   8      109.18      101.56      2.67 o 
   2   3   8      376.25      380.37      5.06 o 
   3   3   8      101.63       87.36      2.61 o 
   4   3   8      424.02      423.00     11.78 o 
   5   3   8       15.08       18.61      5.64 o 
   6   3   8       86.07       90.99     17.57 o 
   7   3   8       30.59       12.10      5.47 o 
  -8   4   8       18.27       13.45      4.18 o 
  -7   4   8       37.19       29.35      7.85 o 
  -6   4   8      264.51      291.67     22.81 o 
  -5   4   8      160.96      156.62     14.55 o 
  -4   4   8      332.88      371.44     11.84 o 
  -3   4   8      406.33      424.48     13.01 o 
  -2   4   8     2310.02     2625.18     73.26 o 
  -1   4   8      110.45       99.28      3.11 o 
   0   4   8       35.35       31.13      4.88 o 
   1   4   8       30.43       37.39      2.91 o 
   2   4   8       58.09       60.46      2.25 o 
   3   4   8       52.06       44.86      3.46 o 
   4   4   8      165.58      185.07     10.19 o 
   5   4   8      143.89      162.18     11.95 o 
   6   4   8       10.50       11.00      4.85 o 
   7   4   8       17.72        6.11      4.65 o 
  -8   5   8       15.65       13.00      4.79 o 
  -7   5   8       19.82       14.07      4.71 o 
  -6   5   8       42.15       36.36      9.06 o 
  -5   5   8      221.43      224.84      9.28 o 
  -4   5   8       10.99        9.99      5.59 o 
  -3   5   8      594.25      610.86     16.98 o 
  -2   5   8       54.43       52.57      2.90 o 
  -1   5   8      589.68      592.80      9.82 o 
   0   5   8       55.60       53.36      1.95 o 
   1   5   8     1480.39     1516.15     23.36 o 
   2   5   8       13.30       11.87      2.55 o 
   3   5   8      282.61      294.03      6.77 o 
   4   5   8      159.75      161.01      7.29 o 
   5   5   8      212.03      212.27     12.06 o 
   6   5   8      158.68      153.40     16.25 o 
   7   5   8        3.37        5.64      3.80 o 
  -8   6   8       14.64        5.57      2.89 o 
  -7   6   8       11.91       14.43      4.39 o 
  -6   6   8      108.45      108.37     10.87 o 
  -5   6   8        7.26        6.65      2.93 o 
  -4   6   8       29.02       30.06      6.29 o 
  -3   6   8      490.08      521.21     15.45 o 
  -2   6   8      328.84      367.05     11.42 o 
  -1   6   8      696.55      699.42     14.72 o 
   0   6   8       83.66       69.12      3.21 o 
   1   6   8        2.32        2.96      1.36 o 
   2   6   8        1.34        2.53      1.39 o 
   3   6   8      893.07      914.34     21.27 o 
   4   6   8      355.99      357.15     12.84 o 
   5   6   8       68.09       71.21      5.90 o 
   6   6   8        5.36        7.39      4.07 o 
   7   6   8        4.69        1.02      4.62 o 
  -8   7   8       25.62       22.69      7.54 o 
  -7   7   8       29.22       14.17      3.86 o 
  -6   7   8       18.31       15.93      4.89 o 
  -5   7   8      136.89      130.81      8.30 o 
  -4   7   8       50.72       61.31     13.03 o 
  -3   7   8      301.61      334.68     12.01 o 
  -2   7   8       64.76       58.89      4.46 o 
  -1   7   8        5.34        4.98      2.31 o 
   0   7   8      144.28      143.91      5.58 o 
   1   7   8      198.22      185.50      6.40 o 
   2   7   8       23.04       16.84      3.01 o 
   3   7   8        0.09        1.22      1.90 o 
   4   7   8      347.77      383.15     12.16 o 
   5   7   8        0.86       -1.17      3.16 o 
   6   7   8        0.00        0.88      4.10 o 
   7   7   8        1.50        9.93      6.12 o 
  -8   8   8       12.18        5.47      4.85 o 
  -7   8   8       17.30       14.37      4.73 o 
  -6   8   8        0.00        3.32      2.90 o 
  -5   8   8       53.89       50.29     13.33 o 
  -4   8   8       12.17       17.12      3.97 o 
  -3   8   8      607.04      610.51     22.05 o 
  -2   8   8      345.49      310.18     10.15 o 
  -1   8   8        1.81        2.17      1.92 o 
   0   8   8      185.78      197.89      7.38 o 
   1   8   8       17.55       18.14      2.82 o 
   2   8   8      308.75      291.87      7.59 o 
   3   8   8        0.70        3.61      3.46 o 
   4   8   8       23.79       28.08      4.90 o 
   5   8   8       78.44       74.55     15.21 o 
   6   8   8        0.15        1.42      4.27 o 
   7   8   8       36.65       30.47      9.88 o 
  -7   9   8       12.93        8.63      3.71 o 
  -6   9   8       20.03       22.42      5.35 o 
  -5   9   8        9.27        7.08      3.16 o 
  -4   9   8      228.31      244.84      8.98 o 
  -3   9   8       11.10        8.94      3.57 o 
  -2   9   8      487.15      511.44     15.75 o 
  -1   9   8       73.27       87.52      5.81 o 
   0   9   8        0.23        2.29      2.05 o 
   1   9   8      410.79      405.62     10.38 o 
   2   9   8       17.52       14.89      3.04 o 
   3   9   8        0.23        0.64      2.96 o 
   4   9   8       86.92       92.94      6.78 o 
   5   9   8        1.57        3.79      2.84 o 
   6   9   8       16.49       16.05      6.05 o 
   7   9   8        0.18        1.73      5.30 o 
  -7  10   8       13.65       14.65      5.11 o 
  -6  10   8       56.05       48.72     10.88 o 
  -5  10   8       16.68       16.61      5.06 o 
  -4  10   8       92.20       85.05     16.38 o 
  -3  10   8      216.88      206.19      8.16 o 
  -2  10   8      210.63      184.70      6.46 o 
  -1  10   8       62.19       48.11      8.40 o 
   0  10   8       76.37       68.59      8.72 o 
   1  10   8       30.53       34.67      5.19 o 
   2  10   8        0.82        0.58      1.93 o 
   3  10   8      127.23      131.71      5.91 o 
   4  10   8        4.57        2.22      3.53 o 
   5  10   8       43.96       46.42      8.47 o 
   6  10   8        1.82        5.01      4.74 o 
  -7  11   8        1.05        4.09      2.93 o 
  -6  11   8       22.39       21.90      5.02 o 
  -5  11   8        4.45        3.39      3.84 o 
  -4  11   8      356.84      378.20     14.29 o 
  -3  11   8      564.72      615.22     18.91 o 
  -2  11   8       33.72       31.16      6.24 o 
  -1  11   8        5.72        5.27      3.45 o 
   0  11   8      990.32     1022.73     26.13 o 
   1  11   8     1197.82     1245.45     31.84 o 
   2  11   8      295.87      291.61     11.75 o 
   3  11   8        4.24        7.04      3.39 o 
   4  11   8        6.36        7.71      2.63 o 
   5  11   8       17.61       12.65      4.46 o 
   6  11   8      226.10      236.13     12.26 o 
  -7  12   8        5.54        8.52      3.60 o 
  -6  12   8       98.39       87.41     17.77 o 
  -5  12   8        0.08       -1.67      4.75 o 
  -4  12   8      316.62      330.49     16.45 o 
  -3  12   8        6.32        5.53      3.77 o 
  -2  12   8        7.79        9.82      3.95 o 
  -1  12   8      703.19      719.57     19.66 o 
   0  12   8      301.24      315.94     10.68 o 
   1  12   8        2.86        4.16      3.33 o 
   2  12   8      265.86      291.88     13.71 o 
   3  12   8       56.43       36.29      7.20 o 
   4  12   8       60.66       55.17      8.49 o 
   5  12   8       32.31       32.73      6.99 o 
   6  12   8       74.97       60.95     20.14 o 
  -7  13   8        2.76        5.61      3.39 o 
  -6  13   8      124.81      116.34     18.81 o 
  -5  13   8       78.10       71.50     13.72 o 
  -4  13   8      238.23      251.05     11.14 o 
  -3  13   8      316.26      337.29     13.85 o 
  -2  13   8      563.72      593.11     21.70 o 
  -1  13   8       83.82       84.85      8.32 o 
   0  13   8        3.45        2.90      3.31 o 
   1  13   8      237.72      207.20     21.46 o 
   2  13   8      114.95      114.09     10.10 o 
   3  13   8        3.14        3.95      2.91 o 
   4  13   8       14.65       10.60      4.19 o 
   5  13   8        5.36        4.58      3.49 o 
   6  13   8        3.33        6.61      4.22 o 
  -6  14   8      115.49       87.55     17.94 o 
  -5  14   8      229.78      251.60     12.96 o 
  -4  14   8      129.36      108.71     21.79 o 
  -3  14   8      234.61      235.91     12.33 o 
  -2  14   8       36.98       22.38      6.29 o 
  -1  14   8      283.30      286.06     10.42 o 
   0  14   8       49.02       40.53      7.55 o 
   1  14   8       51.47       55.93     14.50 o 
   2  14   8      394.49      416.94     17.36 o 
   3  14   8        2.87        6.26      3.31 o 
   4  14   8        0.04        1.00      3.51 o 
   5  14   8       47.70       37.12     10.52 o 
   6  14   8       20.36       13.90      6.28 o 
  -6  15   8        6.60        5.18      3.16 o 
  -5  15   8        1.51        0.75      4.22 o 
  -4  15   8      635.03      692.68     17.87 o 
  -3  15   8       44.45       38.24      7.50 o 
  -2  15   8        1.25        4.83      2.70 o 
  -1  15   8        2.48        2.91      3.00 o 
   0  15   8      122.00      122.84     15.17 o 
   1  15   8      614.70      659.79     29.58 o 
   2  15   8      105.31      102.32      9.61 o 
   3  15   8        0.24        2.52      4.81 o 
   4  15   8        9.34        5.00      4.04 o 
   5  15   8       40.18       31.46      8.98 o 
  -6  16   8        1.70        7.77      7.26 o 
  -5  16   8       13.82        8.39      3.89 o 
  -4  16   8       10.56        4.22      4.33 o 
  -3  16   8        1.56        1.95      4.03 o 
  -2  16   8       10.85       17.56      5.33 o 
  -1  16   8        2.82        3.06      3.47 o 
   0  16   8        0.92        1.23      3.51 o 
   1  16   8        2.18        3.67      3.54 o 
   2  16   8        5.35        6.36      3.21 o 
   3  16   8        0.12        6.80      3.77 o 
   4  16   8        0.31        5.60      4.00 o 
   5  16   8        0.89        4.28      4.56 o 
  -5  17   8        3.99        9.30      6.05 o 
  -4  17   8       82.71       74.93     21.84 o 
  -3  17   8       70.79       81.37     21.34 o 
  -2  17   8       31.10       23.33      7.17 o 
  -1  17   8        5.27        2.80      5.67 o 
   0  17   8        0.07       -0.04      4.13 o 
   1  17   8      257.89      276.40     15.24 o 
   2  17   8        2.59        6.16      2.76 o 
   3  17   8       16.48       12.04      3.61 o 
   4  17   8       41.18       30.61      9.84 o 
  -5  18   8       20.11       15.20      6.02 o 
  -4  18   8        0.10       -1.35      4.02 o 
  -3  18   8       67.79       45.43     12.46 o 
  -2  18   8      158.64      161.55     11.68 o 
  -1  18   8        3.85        3.49      4.37 o 
   0  18   8      109.80      107.99     12.95 o 
   1  18   8       55.29       52.39     16.24 o 
   2  18   8      212.16      224.01     10.84 o 
   3  18   8        8.36        4.86      3.99 o 
   4  18   8        3.45        4.96      4.09 o 
  -4  19   8        3.65        3.97      4.58 o 
  -3  19   8       10.61       14.38      6.63 o 
  -2  19   8       16.75       12.53      7.11 o 
  -1  19   8       32.91       45.66     14.95 o 
   0  19   8       40.44       29.51      9.31 o 
   1  19   8       41.74       38.43     12.63 o 
   2  19   8       10.79       11.49      5.65 o 
   3  19   8       25.56       25.31     10.24 o 
  -4  20   8       27.41       19.75      7.53 o 
  -3  20   8        8.85        5.50      2.51 o 
  -2  20   8        6.14        7.88      5.43 o 
  -1  20   8       48.49       39.62     14.32 o 
   0  20   8      131.51      108.94     19.14 o 
   1  20   8        0.04        0.57      7.01 o 
   2  20   8       40.39       36.33     14.15 o 
   3  20   8        7.01        5.05      4.05 o 
  -3  21   8        5.22        6.01      4.95 o 
  -2  21   8       29.78       21.62     10.30 o 
  -1  21   8       18.96       15.10      6.93 o 
   0  21   8       12.24        9.76      4.77 o 
   1  21   8       23.66       30.49     11.68 o 
   2  21   8        0.36        6.37      4.51 o 
  -1  22   8      255.60      307.16     13.39 o 
   0  22   8        0.64       -3.15      6.99 o 
   1  22   8      124.25      144.99     75.35 o 
  -8   1   9        2.43        5.16      3.43 o 
  -7   1   9       22.13       22.70      6.21 o 
  -6   1   9        0.64        4.63      3.64 o 
  -5   1   9       56.73       51.00     11.76 o 
  -4   1   9      289.26      330.09     12.25 o 
  -3   1   9       55.98       55.94      5.17 o 
  -2   1   9      140.44      141.15      5.97 o 
  -1   1   9      537.49      510.34     10.59 o 
   0   1   9     1169.07     1229.37     28.86 o 
   1   1   9      716.19      719.08     13.87 o 
   2   1   9      174.56      185.10      5.85 o 
   3   1   9      276.73      267.74      9.89 o 
   4   1   9      165.05      173.91      4.65 o 
   5   1   9      259.17      276.53     13.51 o 
   6   1   9       65.54       60.99     11.78 o 
   7   1   9        0.51       -5.78      5.79 o 
  -8   2   9       54.15       22.53      7.55 o 
  -7   2   9        0.04        2.65      2.86 o 
  -6   2   9      146.45      138.54     10.39 o 
  -5   2   9      381.63      422.41     26.40 o 
  -4   2   9        1.30        2.75      2.68 o 
  -3   2   9      686.04      720.94     34.30 o 
  -2   2   9      273.46      273.51     10.48 o 
  -1   2   9      257.03      248.70     13.76 o 
   0   2   9      756.23      712.41     14.71 o 
   1   2   9     1627.34     1668.85     29.73 o 
   2   2   9       30.30       25.36      4.16 o 
   3   2   9        0.40        1.36      1.34 o 
   4   2   9      234.95      227.90      6.48 o 
   5   2   9       48.07       38.75      9.62 o 
   6   2   9       32.79       24.56      6.84 o 
   7   2   9       13.02        8.69      4.29 o 
  -8   3   9       27.17        7.79      4.51 o 
  -7   3   9        2.20        0.20      2.93 o 
  -6   3   9       37.02       31.59      7.22 o 
  -5   3   9      144.62      148.82      9.18 o 
  -4   3   9       13.94       14.45      3.95 o 
  -3   3   9      107.91      109.53      5.14 o 
  -2   3   9       28.38       30.34      2.31 o 
  -1   3   9       35.49       36.43      2.81 o 
   0   3   9      162.32      156.52      6.34 o 
   1   3   9        0.37        3.92      1.62 o 
   2   3   9       11.85       13.28      1.96 o 
   3   3   9      173.33      173.19      5.35 o 
   4   3   9        1.86        4.09      2.49 o 
   5   3   9      291.66      286.73     14.61 o 
   6   3   9        0.29       -2.26      5.37 o 
   7   3   9        3.85        5.65      4.63 o 
  -8   4   9        6.10        8.40      3.86 o 
  -7   4   9       13.89       11.00      5.01 o 
  -6   4   9      129.84      147.74     12.51 o 
  -5   4   9      247.51      281.21     10.84 o 
  -4   4   9       48.08       40.18      8.84 o 
  -3   4   9      288.23      304.19      8.70 o 
  -2   4   9      512.93      553.61     13.97 o 
  -1   4   9      131.72      145.58      6.66 o 
   0   4   9      337.90      360.39     10.63 o 
   1   4   9      110.17       96.53      4.27 o 
   2   4   9       81.34       80.60      2.35 o 
   3   4   9     1634.28     1770.33     40.14 o 
   4   4   9        1.17        2.35      2.65 o 
   5   4   9       26.72       27.61      7.02 o 
   6   4   9       28.85       20.88      7.47 o 
   7   4   9      153.46      141.03     24.38 o 
  -8   5   9        8.52        8.99      3.06 o 
  -7   5   9       33.79       14.10      6.49 o 
  -6   5   9       14.88       11.81      4.68 o 
  -5   5   9        3.97        3.49      3.62 o 
  -4   5   9     1550.50     1730.77     75.75 o 
  -3   5   9        5.74        9.17      3.69 o 
  -2   5   9      127.83      126.53      6.70 o 
  -1   5   9        4.87        5.27      1.46 o 
   0   5   9     2416.69     2593.28     26.13 o 
   1   5   9     1189.48     1163.33     20.50 o 
   2   5   9       89.60       77.12      3.50 o 
   3   5   9       76.09       67.13      4.34 o 
   4   5   9       17.53       20.87      4.03 o 
   5   5   9      723.68      810.67     17.40 o 
   6   5   9      162.13      154.17     11.39 o 
   7   5   9        0.81        3.36      4.45 o 
  -8   6   9        1.98        1.85      3.19 o 
  -7   6   9      126.21      110.82     18.00 o 
  -6   6   9       99.10      143.99     13.92 o 
  -5   6   9       36.50       32.64      7.90 o 
  -4   6   9       12.85        9.71      3.63 o 
  -3   6   9        0.65        4.07      2.48 o 
  -2   6   9        1.69        0.57      1.79 o 
  -1   6   9       46.18       51.27      5.52 o 
   0   6   9        0.55        1.11      1.08 o 
   1   6   9       55.13       54.36      4.58 o 
   2   6   9      463.07      481.12     10.96 o 
   3   6   9       15.13       14.34      2.76 o 
   4   6   9       55.23       53.66      8.37 o 
   5   6   9       14.89       11.42      6.05 o 
   6   6   9        2.73        5.28      3.75 o 
   7   6   9       10.28       10.60      4.94 o 
  -7   7   9        1.31        3.02      3.11 o 
  -6   7   9      138.45      135.56      9.94 o 
  -5   7   9        4.54        6.95      3.28 o 
  -4   7   9       39.68       49.05      8.96 o 
  -3   7   9      321.87      311.08     11.13 o 
  -2   7   9        0.02        2.98      2.19 o 
  -1   7   9      844.24      843.23     20.21 o 
   0   7   9       93.62       97.97      4.68 o 
   1   7   9       37.65       36.89      2.26 o 
   2   7   9      684.74      696.75     19.00 o 
   3   7   9       27.77       22.31      3.92 o 
   4   7   9      135.67      176.05      8.22 o 
   5   7   9      152.62      127.08     16.80 o 
   6   7   9        9.69        7.35      4.74 o 
   7   7   9       19.10       20.59      7.87 o 
  -7   8   9        0.15        4.11      3.11 o 
  -6   8   9        1.94        4.09      3.44 o 
  -5   8   9       69.70       65.80     16.10 o 
  -4   8   9       40.90       32.16      7.06 o 
  -3   8   9      166.50      167.04      5.90 o 
  -2   8   9        7.60        4.69      2.38 o 
  -1   8   9       50.38       49.86      3.91 o 
   0   8   9      121.14      120.78      5.22 o 
   1   8   9       36.11       44.05      3.59 o 
   2   8   9      270.15      282.96      7.98 o 
   3   8   9       32.65       25.79      5.95 o 
   4   8   9      163.67      171.08      8.90 o 
   5   8   9       31.02       26.36      6.27 o 
   6   8   9      147.41      164.66     16.65 o 
  -7   9   9       20.54       18.48      4.96 o 
  -6   9   9       16.95       15.18      4.61 o 
  -5   9   9       69.14       50.85     12.15 o 
  -4   9   9       26.53       25.74      5.09 o 
  -3   9   9      289.03      297.10     13.51 o 
  -2   9   9       33.80       35.92     10.05 o 
  -1   9   9      174.77      171.69      4.40 o 
   0   9   9        7.88        6.69      2.29 o 
   1   9   9      149.86      122.35      4.43 o 
   2   9   9       48.36       51.66      3.64 o 
   3   9   9       86.74      101.10      9.01 o 
   4   9   9        0.04        5.23      2.53 o 
   5   9   9        0.96        2.84      3.79 o 
   6   9   9       11.23       15.16      5.21 o 
  -7  10   9       17.61       11.22      4.60 o 
  -6  10   9       40.66       34.43      9.80 o 
  -5  10   9      130.64      128.22     13.78 o 
  -4  10   9       12.17       10.54      4.84 o 
  -3  10   9       29.76       36.19      6.01 o 
  -2  10   9     2238.34     2437.94     61.31 o 
  -1  10   9        5.23        8.84      2.80 o 
   0  10   9       85.40      101.49      5.60 o 
   1  10   9      130.72      140.47      5.11 o 
   2  10   9      127.05      124.43      4.39 o 
   3  10   9      386.82      425.60     14.80 o 
   4  10   9       28.91       23.27      5.27 o 
   5  10   9        8.68        7.72      3.33 o 
   6  10   9       28.06       17.71      6.45 o 
  -7  11   9       61.46       44.72      9.44 o 
  -6  11   9        0.07        0.32      4.86 o 
  -5  11   9        3.93        3.37      4.57 o 
  -4  11   9       69.98       61.23      9.46 o 
  -3  11   9      100.46      106.73      7.70 o 
  -2  11   9        2.52        1.25      4.20 o 
  -1  11   9       50.55       39.40      6.25 o 
   0  11   9       31.67       34.03      5.27 o 
   1  11   9        4.71        2.69      2.26 o 
   2  11   9        7.38        5.13      2.17 o 
   3  11   9        1.59       -0.42      2.66 o 
   4  11   9      183.66      184.20      8.48 o 
   5  11   9        7.63        4.77      3.33 o 
   6  11   9       15.66        7.05      3.34 o 
  -7  12   9       43.64       39.09     10.31 o 
  -6  12   9      115.08      102.47     24.44 o 
  -5  12   9       87.39       77.34     15.29 o 
  -4  12   9        7.45        6.99      3.74 o 
  -3  12   9        0.90        0.80      3.41 o 
  -2  12   9      891.40      919.41     29.15 o 
  -1  12   9      458.19      483.89     14.29 o 
   0  12   9       43.72       38.73      7.19 o 
   1  12   9      230.62      242.27     11.06 o 
   2  12   9      432.88      403.32     14.78 o 
   3  12   9      231.18      220.95      9.02 o 
   4  12   9       27.82       21.88      5.26 o 
   5  12   9        1.02        5.70      2.57 o 
   6  12   9        6.76        3.13      5.03 o 
  -6  13   9       59.66       34.92      8.94 o 
  -5  13   9        3.39        2.53      4.96 o 
  -4  13   9       31.31       24.68      6.43 o 
  -3  13   9       12.76        4.81      3.13 o 
  -2  13   9      116.17      111.42      9.11 o 
  -1  13   9      225.20      247.82      9.09 o 
   0  13   9       83.76       65.19     12.22 o 
   1  13   9      250.36      203.91      7.75 o 
   2  13   9      380.96      400.76     17.75 o 
   3  13   9       46.91       47.93      8.62 o 
   4  13   9      150.78      195.95     10.50 o 
   5  13   9        0.63        2.23      3.55 o 
  -6  14   9        5.95        5.96      3.33 o 
  -5  14   9       15.97       18.13      5.59 o 
  -4  14   9       48.30       41.12     11.09 o 
  -3  14   9      294.57      314.87     11.00 o 
  -2  14   9      284.24      277.67     12.41 o 
  -1  14   9      569.06      530.51     17.75 o 
   0  14   9       61.46       55.24     11.99 o 
   1  14   9        6.16        2.47      2.06 o 
   2  14   9       69.07       55.75     12.28 o 
   3  14   9       95.17       88.54      9.72 o 
   4  14   9        7.01        5.32      3.23 o 
   5  14   9        0.20        2.21      2.73 o 
  -6  15   9       13.17       14.19      5.12 o 
  -5  15   9      104.66       84.29     20.36 o 
  -4  15   9       74.18       57.37     17.17 o 
  -3  15   9      116.26      116.19     11.64 o 
  -2  15   9       15.83       13.23      6.44 o 
  -1  15   9      304.52      333.42     15.28 o 
   0  15   9        2.97       -0.08      3.69 o 
   1  15   9        7.80        4.59      3.89 o 
   2  15   9      157.22      170.21      9.50 o 
   3  15   9       13.20       15.82      5.47 o 
   4  15   9       52.23       35.59     10.23 o 
   5  15   9       20.98       22.18      9.89 o 
  -5  16   9        1.40        3.55      3.50 o 
  -4  16   9       10.64       11.75      6.28 o 
  -3  16   9        9.35        4.23      4.07 o 
  -2  16   9      427.19      439.61     18.44 o 
  -1  16   9      143.00      138.94     11.35 o 
   0  16   9       57.36       55.28     11.23 o 
   1  16   9       19.59       25.93      7.12 o 
   2  16   9        0.68       -0.04      3.06 o 
   3  16   9      248.83      260.01     10.34 o 
   4  16   9       37.31       26.38     10.28 o 
  -5  17   9       36.12       33.54     10.33 o 
  -4  17   9       59.38       53.57     14.24 o 
  -3  17   9       13.83       15.69      4.20 o 
  -2  17   9        0.64       -2.74      7.29 o 
  -1  17   9       13.78        8.66      5.06 o 
   0  17   9      280.07      300.73     17.92 o 
   1  17   9        2.88        2.00      4.07 o 
   2  17   9      147.13      159.98      9.62 o 
   3  17   9        1.52        0.97      4.60 o 
   4  17   9       50.20       38.06     16.06 o 
  -4  18   9        5.68        5.81      5.82 o 
  -3  18   9        1.58        3.48      5.65 o 
  -2  18   9      114.80      103.43     30.01 o 
  -1  18   9        7.46        2.95      4.95 o 
   0  18   9       22.44       21.17      8.44 o 
   1  18   9       27.15       26.23      7.15 o 
   2  18   9        0.27        1.65      4.07 o 
   3  18   9        0.58        7.11      3.48 o 
  -4  19   9        0.47       -0.35      4.11 o 
  -3  19   9       49.91       42.08     14.76 o 
  -2  19   9       43.52       38.01     12.05 o 
  -1  19   9        3.93        8.04      5.67 o 
   0  19   9        2.78        4.75      4.44 o 
   1  19   9       17.44       23.94      7.80 o 
   2  19   9       90.58       80.99      9.43 o 
   3  19   9        3.77        2.85      8.46 o 
  -3  20   9       23.10       17.59      6.95 o 
  -2  20   9       57.25       48.71     16.12 o 
  -1  20   9        7.12        5.51      4.59 o 
   0  20   9       46.41       47.39     15.80 o 
   1  20   9       59.78       55.97     24.41 o 
   2  20   9      173.23      141.72     58.89 o 
  -2  21   9       29.99       32.89     13.16 o 
  -1  21   9       16.41        8.83      5.81 o 
   0  21   9        5.99        5.20      4.68 o 
   1  21   9      125.90       78.67     38.13 o 
  -8   0  10       13.69       11.52      6.71 o 
  -7   0  10       69.52       68.49     33.79 o 
  -6   0  10       14.74       18.53     11.09 o 
  -5   0  10       23.85       24.22      8.32 o 
  -4   0  10       23.78       23.79     10.90 o 
  -3   0  10       22.17        8.53      7.10 o 
  -2   0  10     2573.90     2682.74    121.90 o 
  -1   0  10      484.98      510.80     29.80 o 
   0   0  10      364.88      369.34     18.20 o 
   1   0  10     1523.38     1463.84     98.34 o 
   2   0  10     3406.49     3482.26     79.43 o 
   3   0  10        9.83       13.74      4.82 o 
   4   0  10        0.71        5.01      4.71 o 
   5   0  10      384.40      387.39     18.99 o 
   6   0  10       63.28       48.60     26.26 o 
   7   0  10       26.48       27.69     19.07 o 
  -8   1  10       19.06       12.08      5.59 o 
  -7   1  10        2.26        0.20      6.79 o 
  -6   1  10        3.01        5.19      4.10 o 
  -5   1  10       60.45       63.78     11.19 o 
  -4   1  10       19.83       17.32      5.02 o 
  -3   1  10      190.44      161.42     17.16 o 
  -2   1  10       57.52       56.01      2.39 o 
  -1   1  10      812.61      862.22     32.03 o 
   0   1  10      394.67      378.82     13.11 o 
   1   1  10     1089.10     1091.03     38.15 o 
   2   1  10      180.18      155.43      5.37 o 
   3   1  10     1255.29     1374.38     28.70 o 
   4   1  10       55.23       50.63      4.88 o 
   5   1  10       86.57       53.44     13.08 o 
   6   1  10        0.66        4.07      3.94 o 
   7   1  10        1.09       -6.09      9.17 o 
  -8   2  10        0.63        2.92      3.14 o 
  -7   2  10        7.87        6.72      5.10 o 
  -6   2  10        0.54        2.18      3.52 o 
  -5   2  10        1.38        2.10      2.30 o 
  -4   2  10       47.23       45.65     10.54 o 
  -3   2  10      226.78      208.89     13.56 o 
  -2   2  10       17.10       15.87      2.60 o 
  -1   2  10       12.98       14.08      1.71 o 
   0   2  10       35.04       33.72      6.61 o 
   1   2  10      112.45      107.21      4.16 o 
   2   2  10      243.83      243.04      5.92 o 
   3   2  10     1312.52     1399.66     29.39 o 
   4   2  10      161.19      173.46      7.48 o 
   5   2  10        4.13        5.99      3.41 o 
   6   2  10        3.12        6.24      3.82 o 
   7   2  10      159.11      140.02     25.71 o 
  -8   3  10       47.14       16.60      6.48 o 
  -7   3  10        6.11        3.07      4.35 o 
  -6   3  10       65.01       54.87     12.13 o 
  -5   3  10        0.08        4.22      2.49 o 
  -4   3  10      109.88      110.71     10.02 o 
  -3   3  10      546.88      573.45     19.51 o 
  -2   3  10       91.33       90.47      4.09 o 
  -1   3  10       84.17       82.80      6.05 o 
   0   3  10      100.01       99.49      6.89 o 
   1   3  10      142.76      145.21      3.99 o 
   2   3  10      235.16      220.13      6.25 o 
   3   3  10       92.30      100.81      3.67 o 
   4   3  10       37.15       31.72      6.90 o 
   5   3  10      581.88      555.19     28.12 o 
   6   3  10      136.04      153.22     17.81 o 
   7   3  10        4.45        8.30      8.08 o 
  -7   4  10        0.03        0.04      5.32 o 
  -6   4  10        5.61        5.85      3.70 o 
  -5   4  10        0.75        2.65      3.12 o 
  -4   4  10       27.56       24.53      6.85 o 
  -3   4  10      119.12      111.08      4.96 o 
  -2   4  10     1205.53     1236.70     29.47 o 
  -1   4  10      404.35      402.01     12.74 o 
   0   4  10      392.83      405.02     10.56 o 
   1   4  10        2.33        3.30      1.32 o 
   2   4  10      698.03      712.99     15.83 o 
   3   4  10      508.20      548.42     13.23 o 
   4   4  10       26.42       25.14      5.83 o 
   5   4  10        0.28        2.55      4.72 o 
   6   4  10        2.95        5.65      4.34 o 
   7   4  10       30.75       17.59     16.35 o 
  -7   5  10        7.58        9.18      5.01 o 
  -6   5  10        9.58        6.07      4.38 o 
  -5   5  10      217.48      187.36     10.72 o 
  -4   5  10       10.08       12.58      4.20 o 
  -3   5  10      242.80      257.30      9.31 o 
  -2   5  10       16.53       18.37      3.45 o 
  -1   5  10       57.22       50.47      3.11 o 
   0   5  10      299.13      338.43      9.16 o 
   1   5  10      156.46      150.17      4.90 o 
   2   5  10      429.43      462.50     12.11 o 
   3   5  10       44.55       39.45      8.13 o 
   4   5  10      140.24      142.55      9.88 o 
   5   5  10      184.54      215.95     11.18 o 
   6   5  10        0.13        4.57      6.18 o 
  -7   6  10       94.65       72.74     21.68 o 
  -6   6  10        2.30        2.32      3.40 o 
  -5   6  10       13.60       14.95      5.69 o 
  -4   6  10       29.46       31.51      5.93 o 
  -3   6  10      165.39      183.41      7.76 o 
  -2   6  10      563.95      593.36     17.82 o 
  -1   6  10      263.04      254.11     10.08 o 
   0   6  10       54.82       50.34      4.92 o 
   1   6  10       19.08       21.57      4.54 o 
   2   6  10      677.18      663.28     16.12 o 
   3   6  10       57.49       58.42      3.72 o 
   4   6  10       34.61       45.07      9.55 o 
   5   6  10        6.90        9.66      3.83 o 
   6   6  10        0.90       14.08      6.45 o 
  -7   7  10        3.98        6.63      2.76 o 
  -6   7  10        7.18        9.08      5.00 o 
  -5   7  10       31.26       29.56      7.50 o 
  -4   7  10       76.20       69.63      7.55 o 
  -3   7  10       26.68       30.51      8.15 o 
  -2   7  10       32.56       27.29      7.69 o 
  -1   7  10       81.60       71.24      3.15 o 
   0   7  10       39.18       49.41      3.00 o 
   1   7  10      225.96      216.58      7.04 o 
   2   7  10        3.35        2.71      2.45 o 
   3   7  10        2.16        1.54      2.01 o 
   4   7  10       22.28       26.24      5.61 o 
   5   7  10       32.23       29.79      7.96 o 
   6   7  10        0.55        5.02      4.88 o 
  -7   8  10        0.00        6.64      3.54 o 
  -6   8  10       61.41       64.39     14.46 o 
  -5   8  10       31.02       38.13      7.83 o 
  -4   8  10      140.47      135.46      8.32 o 
  -3   8  10        3.82        4.30      3.17 o 
  -2   8  10       55.72       50.16     12.15 o 
  -1   8  10      403.58      397.24     13.41 o 
   0   8  10      105.28       91.99      3.82 o 
   1   8  10      289.11      321.75      9.13 o 
   2   8  10        8.37        8.27      2.62 o 
   3   8  10       43.11       33.40      5.57 o 
   4   8  10      320.66      312.42     11.37 o 
   5   8  10       46.90       35.47     11.24 o 
   6   8  10       34.18       28.68     11.00 o 
  -7   9  10        4.05        1.79      3.54 o 
  -6   9  10       34.24       26.96     12.96 o 
  -5   9  10       70.73       67.42     15.70 o 
  -4   9  10        3.79        5.67      3.60 o 
  -3   9  10       43.62       38.78      7.65 o 
  -2   9  10       93.62       89.88      9.56 o 
  -1   9  10       28.74       27.31      6.38 o 
   0   9  10      210.75      200.32      7.60 o 
   1   9  10        0.05        8.52      4.01 o 
   2   9  10       45.97       53.99      3.90 o 
   3   9  10       46.13       47.17     10.47 o 
   4   9  10        7.54        5.62      2.41 o 
   5   9  10      130.93      150.30     20.52 o 
   6   9  10       57.49       40.74     15.62 o 
  -7  10  10        1.83        5.61      3.26 o 
  -6  10  10        0.24        1.87      3.98 o 
  -5  10  10        3.38       -4.38      4.38 o 
  -4  10  10       56.51       51.44     10.73 o 
  -3  10  10       81.21       86.70      8.50 o 
  -2  10  10       58.46       48.09     10.79 o 
  -1  10  10      122.52      121.21      5.29 o 
   0  10  10       75.25       48.66      6.87 o 
   1  10  10      224.38      225.67      8.05 o 
   2  10  10       27.76       14.50      3.69 o 
   3  10  10       90.08       85.54      6.48 o 
   4  10  10       11.65       10.43      2.76 o 
   5  10  10       10.62       10.65      4.82 o 
   6  10  10        6.86        6.70      4.55 o 
  -6  11  10        9.98       11.78      4.71 o 
  -5  11  10      344.83      394.21     18.31 o 
  -4  11  10      305.69      339.61     12.09 o 
  -3  11  10       18.50       15.83      4.92 o 
  -2  11  10       23.28       19.25      4.85 o 
  -1  11  10        0.07       -1.06      3.26 o 
   0  11  10     1827.70     1906.17     28.94 o 
   1  11  10       10.09        9.94      3.53 o 
   2  11  10        0.48        2.28      2.51 o 
   3  11  10      159.04      150.03      8.52 o 
   4  11  10      186.43      156.02     10.42 o 
   5  11  10        2.74        5.68      5.14 o 
  -6  12  10       88.07       60.98     17.11 o 
  -5  12  10      105.11      105.12     19.22 o 
  -4  12  10       35.83       31.99      7.50 o 
  -3  12  10       88.83       75.77     13.96 o 
  -2  12  10       58.48       55.72     10.93 o 
  -1  12  10       50.40       50.55      9.81 o 
   0  12  10        5.73        7.99      2.79 o 
   1  12  10      203.14      219.87      8.82 o 
   2  12  10       93.11       92.45      6.37 o 
   3  12  10       36.54       33.82      9.23 o 
   4  12  10       86.08       65.96     20.96 o 
   5  12  10       64.39       54.59     17.78 o 
  -6  13  10       24.50        9.25      4.49 o 
  -5  13  10       49.53       40.45     10.54 o 
  -4  13  10       76.79       66.93     14.37 o 
  -3  13  10       33.79       32.38      7.44 o 
  -2  13  10        3.38        4.06      3.73 o 
  -1  13  10       27.44       19.80      4.01 o 
   0  13  10        1.26        2.79      2.77 o 
   1  13  10       16.96       12.38      3.67 o 
   2  13  10        2.71        3.90      2.41 o 
   3  13  10       22.78       20.31      6.02 o 
   4  13  10        0.70       -1.04      5.18 o 
   5  13  10        9.40        8.69      6.95 o 
  -6  14  10        2.20        6.92      3.44 o 
  -5  14  10        3.35        4.98      3.42 o 
  -4  14  10       11.77       22.99      6.43 o 
  -3  14  10       46.82       34.28      8.70 o 
  -2  14  10       56.36       48.23     10.11 o 
  -1  14  10      110.48      118.19      8.40 o 
   0  14  10        5.80        3.89      2.84 o 
   1  14  10       47.63       58.18     13.98 o 
   2  14  10       29.89       29.79     10.21 o 
   3  14  10       79.34       73.19     23.72 o 
   4  14  10      126.04      135.29     16.66 o 
   5  14  10        1.94        5.51      4.49 o 
  -5  15  10       58.58       55.27     12.96 o 
  -4  15  10      150.91      155.75     15.76 o 
  -3  15  10        8.28        5.74      3.76 o 
  -2  15  10       11.61       14.11      6.54 o 
  -1  15  10      118.64      110.86     10.18 o 
   0  15  10      387.55      412.01     12.14 o 
   1  15  10        0.13        3.65      3.92 o 
   2  15  10        0.06        4.67      3.96 o 
   3  15  10        0.73        4.81      4.52 o 
   4  15  10        1.60        8.00      4.63 o 
  -5  16  10        0.03        1.15      3.19 o 
  -4  16  10        4.77        6.44      3.74 o 
  -3  16  10        0.27        2.74      3.88 o 
  -2  16  10       36.94       35.84      7.58 o 
  -1  16  10        0.00        3.41      4.38 o 
   0  16  10        1.08       -1.84      4.45 o 
   1  16  10        8.04        5.12      5.13 o 
   2  16  10       45.89       39.14     10.07 o 
   3  16  10        3.67        5.96      3.55 o 
   4  16  10        8.81        7.32      4.71 o 
  -4  17  10       41.45       43.20     13.56 o 
  -3  17  10       11.65       18.37      6.53 o 
  -2  17  10       46.88       36.22      9.54 o 
  -1  17  10        0.79        2.00      4.87 o 
   0  17  10      151.75      168.62     12.25 o 
   1  17  10        3.31        7.85      6.98 o 
   2  17  10       16.33       17.78      7.78 o 
   3  17  10        6.17       10.42      4.56 o 
  -4  18  10       29.30       20.51      9.70 o 
  -3  18  10        6.37        5.31      4.85 o 
  -2  18  10       49.79       46.59     17.14 o 
  -1  18  10      238.18      281.67     33.71 o 
   0  18  10       12.04       11.34      7.04 o 
   1  18  10        4.94        5.36      3.19 o 
   2  18  10        0.74        2.45      5.21 o 
   3  18  10       10.62       11.26      7.65 o 
  -3  19  10       25.14       24.10     15.52 o 
  -2  19  10       37.44       50.29     13.96 o 
  -1  19  10       38.92       38.30     15.64 o 
   0  19  10       14.26       18.43     18.74 o 
   1  19  10        1.28       11.74      7.21 o 
   2  19  10        1.11        5.27      4.73 o 
  -2  20  10       10.78        6.88      6.85 o 
  -1  20  10        0.02        4.43      5.37 o 
   0  20  10        2.28       14.29     10.22 o 
   1  20  10       35.99       27.96     19.49 o 
  -7   1  11       29.70       31.93      8.91 o 
  -6   1  11       17.64       16.91      5.67 o 
  -5   1  11      313.72      331.69     12.49 o 
  -4   1  11        1.74        2.26      2.65 o 
  -3   1  11        7.59        9.10      3.51 o 
  -2   1  11       10.71        9.96      3.60 o 
  -1   1  11     1146.13     1198.95     44.35 o 
   0   1  11      324.30      339.77     12.07 o 
   1   1  11      121.19      107.14      7.02 o 
   2   1  11        0.84        2.14      3.22 o 
   3   1  11        3.94        1.98      2.46 o 
   4   1  11      319.97      300.46     17.89 o 
   5   1  11      135.86      158.82     22.04 o 
   6   1  11       14.83       18.90     11.72 o 
  -7   2  11       15.48       15.40      5.22 o 
  -6   2  11      169.11      181.39     13.20 o 
  -5   2  11       41.31       38.73      9.16 o 
  -4   2  11       26.91       23.54      6.05 o 
  -3   2  11      140.14      141.37      5.17 o 
  -2   2  11      390.05      408.85     16.66 o 
  -1   2  11        0.53        9.49      5.27 o 
   0   2  11        1.18       -0.05      4.33 o 
   1   2  11       61.27       73.83     18.40 o 
   2   2  11       15.17       12.56      4.00 o 
   3   2  11       26.31       25.26      4.55 o 
   4   2  11      135.67      130.91     11.88 o 
   5   2  11      154.36      125.24     48.84 o 
   6   2  11        1.40        6.86      7.08 o 
  -7   3  11       15.27       15.82      4.92 o 
  -6   3  11        0.11        2.83      3.54 o 
  -5   3  11       56.36       59.27     14.54 o 
  -4   3  11      105.96      106.59      6.78 o 
  -3   3  11      324.67      303.13     12.13 o 
  -2   3  11        1.21        0.71      0.77 o 
  -1   3  11        2.77       -2.23      5.62 o 
   0   3  11      132.80      147.91      8.78 o 
   1   3  11      765.34      801.33     21.54 o 
   2   3  11       81.18       72.67      5.96 o 
   3   3  11       54.64       45.59      7.55 o 
   4   3  11        0.02       -0.57      5.16 o 
   5   3  11        9.46       11.17      7.93 o 
   6   3  11        8.66       10.63      7.36 o 
  -7   4  11        2.04       -1.29      5.86 o 
  -6   4  11       94.54       83.86     20.93 o 
  -5   4  11        1.32        3.25      2.82 o 
  -4   4  11        2.15        2.24      3.19 o 
  -3   4  11      164.61      164.17      8.00 o 
  -2   4  11      142.16      129.11      4.50 o 
  -1   4  11     1045.88     1074.18     31.12 o 
   0   4  11       39.60       29.77      4.81 o 
   1   4  11      482.88      483.26     13.92 o 
   2   4  11      215.52      205.75      9.65 o 
   3   4  11      222.46      223.75      8.39 o 
   4   4  11       17.95        9.99      3.70 o 
   5   4  11       24.54       33.52     19.19 o 
   6   4  11       57.62       26.28     13.35 o 
  -7   5  11        9.55       11.14      4.76 o 
  -6   5  11      100.48       74.52     20.56 o 
  -5   5  11      149.76      162.79      8.23 o 
  -4   5  11        1.08        6.43      2.68 o 
  -3   5  11        1.04        1.07      2.55 o 
  -2   5  11        3.26        1.85      1.20 o 
  -1   5  11     1035.48     1116.87     38.46 o 
   0   5  11      948.64     1005.54     35.50 o 
   1   5  11      196.49      195.58      8.26 o 
   2   5  11        0.53        1.76      2.11 o 
   3   5  11       76.03       62.64      4.62 o 
   4   5  11      387.41      384.34     12.01 o 
   5   5  11        4.31        5.79      8.24 o 
   6   5  11        5.45        9.65      7.74 o 
  -7   6  11       23.18       14.82      6.17 o 
  -6   6  11       62.15       46.80     13.18 o 
  -5   6  11       12.39       14.24      4.58 o 
  -4   6  11       10.99        9.21      3.34 o 
  -3   6  11      201.56      212.96     13.62 o 
  -2   6  11       35.08       30.16      3.99 o 
  -1   6  11       10.91       15.71      3.73 o 
   0   6  11       14.99        8.01      2.28 o 
   1   6  11        0.42        1.75      2.36 o 
   2   6  11       80.73       92.01      4.89 o 
   3   6  11      143.16      136.75      6.78 o 
   4   6  11      127.59      128.88      9.02 o 
   5   6  11        0.34        2.54      6.95 o 
   6   6  11        0.05        3.59      7.12 o 
  -7   7  11       14.57        9.74      6.43 o 
  -6   7  11        0.46        4.06      3.67 o 
  -5   7  11       27.61       23.88      6.30 o 
  -4   7  11       53.96       49.74     10.21 o 
  -3   7  11       29.37       26.31      8.15 o 
  -2   7  11       60.44       59.68      5.67 o 
  -1   7  11       47.26       38.99      8.21 o 
   0   7  11        5.01        5.37      3.23 o 
   1   7  11      347.59      385.72     12.60 o 
   2   7  11      210.49      207.85      8.61 o 
   3   7  11       11.44       15.93      3.78 o 
   4   7  11      165.71      165.73     10.34 o 
   5   7  11        0.04        7.14      5.34 o 
   6   7  11        4.23       10.85      8.71 o 
  -7   8  11        2.40        1.47      4.86 o 
  -6   8  11       28.39       24.51      8.21 o 
  -5   8  11        0.15        3.05      3.04 o 
  -4   8  11       58.82       59.34      9.83 o 
  -3   8  11        4.56        5.52      2.76 o 
  -2   8  11       19.46       20.41      4.70 o 
  -1   8  11      236.41      237.56      8.76 o 
   0   8  11      402.47      409.32     13.92 o 
   1   8  11        5.51        8.43      2.88 o 
   2   8  11      114.17      118.03      6.42 o 
   3   8  11      187.62      184.61      9.93 o 
   4   8  11        0.76        0.41      4.55 o 
   5   8  11        0.62       -0.91      5.98 o 
   6   8  11        5.32       -1.11      8.46 o 
  -6   9  11        2.10        5.71      4.16 o 
  -5   9  11       24.94       22.81      6.48 o 
  -4   9  11      236.51      274.01     11.72 o 
  -3   9  11        5.97        6.50      2.54 o 
  -2   9  11       40.43       33.07      8.73 o 
  -1   9  11       29.04       33.05      7.16 o 
   0   9  11      126.08      134.51      6.63 o 
   1   9  11       52.39       52.53     10.95 o 
   2   9  11      141.29      117.48      5.92 o 
   3   9  11      158.57      166.95      8.79 o 
   4   9  11       17.81       14.99      6.20 o 
   5   9  11       13.03        8.38      6.81 o 
  -6  10  11       13.00       10.29      6.42 o 
  -5  10  11       10.15       10.11      4.19 o 
  -4  10  11       44.10       36.88      8.43 o 
  -3  10  11      224.08      266.71     11.90 o 
  -2  10  11      161.67      154.52      6.94 o 
  -1  10  11        1.00        4.09      2.18 o 
   0  10  11       71.09       93.95      8.98 o 
   1  10  11       19.78       25.88      6.84 o 
   2  10  11      533.74      532.95     18.96 o 
   3  10  11       89.30       94.95      9.80 o 
   4  10  11        0.08        5.65      3.51 o 
   5  10  11       89.46       65.12     24.53 o 
  -6  11  11       10.29        6.04      5.75 o 
  -5  11  11        0.61       -3.65      6.09 o 
  -4  11  11        0.12        2.97      2.71 o 
  -3  11  11        7.22        8.75      3.58 o 
  -2  11  11       92.43       92.49      9.79 o 
  -1  11  11        2.04        6.46      3.85 o 
   0  11  11      284.41      273.73     12.99 o 
   1  11  11       42.12       47.62      8.61 o 
   2  11  11       25.35       19.95      4.56 o 
   3  11  11       33.74       28.61      9.83 o 
   4  11  11       49.50       34.74     10.89 o 
   5  11  11       12.32       15.06      5.46 o 
  -6  12  11        0.56        3.48      5.64 o 
  -5  12  11        1.12        7.34      4.35 o 
  -4  12  11        9.38        3.41      5.12 o 
  -3  12  11      312.93      320.64     19.06 o 
  -2  12  11        0.03        5.08      4.29 o 
  -1  12  11        0.01        0.34      3.91 o 
   0  12  11        6.03       10.45      3.57 o 
   1  12  11       22.17       17.57      6.47 o 
   2  12  11       17.28       11.77      5.07 o 
   3  12  11        0.34        1.40      3.14 o 
   4  12  11        0.58        3.74      3.05 o 
   5  12  11        0.03       14.05      9.39 o 
  -5  13  11       22.61       17.70      6.93 o 
  -4  13  11      329.81      329.75     12.96 o 
  -3  13  11       14.88       18.20      6.19 o 
  -2  13  11       92.37      117.58     12.74 o 
  -1  13  11        7.73        4.61      2.88 o 
   0  13  11      100.37      100.42      9.40 o 
   1  13  11      298.05      326.50     11.25 o 
   2  13  11        5.05        6.32      5.16 o 
   3  13  11      109.19      130.97     14.21 o 
   4  13  11        5.16        5.51      3.78 o 
  -5  14  11       47.74       38.75     13.04 o 
  -4  14  11        2.19        5.20      3.41 o 
  -3  14  11      121.19       96.42     25.49 o 
  -2  14  11        0.25        4.30      3.99 o 
  -1  14  11        2.30        3.27      2.63 o 
   0  14  11       19.26       17.81      4.77 o 
   1  14  11        0.06        0.81      3.65 o 
   2  14  11       62.72       58.09     17.82 o 
   3  14  11        1.04        5.42      4.87 o 
   4  14  11        4.51        7.04      5.01 o 
  -5  15  11        1.12       10.86      4.76 o 
  -4  15  11        0.02        2.53      5.04 o 
  -3  15  11        5.05        6.24      5.01 o 
  -2  15  11       86.23       70.73     24.47 o 
  -1  15  11       13.37       14.35      4.79 o 
   0  15  11        5.42       10.76      4.17 o 
   1  15  11       92.61       63.94     20.48 o 
   2  15  11        1.83       -3.09      6.23 o 
   3  15  11        4.07        3.96      5.42 o 
   4  15  11        0.44        2.96      4.06 o 
  -4  16  11        5.76        1.54      5.32 o 
  -3  16  11      249.40      274.71     10.78 o 
  -2  16  11       35.96       53.60     19.04 o 
  -1  16  11       11.43        5.35      4.43 o 
   0  16  11      263.27      303.20     19.29 o 
   1  16  11      130.85      110.69     31.20 o 
   2  16  11       55.85       41.44     14.31 o 
   3  16  11        8.30       10.44      4.00 o 
  -4  17  11       32.17       21.04      7.74 o 
  -3  17  11       62.58       56.33     15.31 o 
  -2  17  11       57.89       40.15     13.25 o 
  -1  17  11       14.41       13.93      6.79 o 
   0  17  11       94.93       74.98     29.19 o 
   1  17  11       26.35       20.89     13.79 o 
   2  17  11        0.37        1.91      4.22 o 
   3  17  11        0.46        2.42      2.60 o 
  -3  18  11       14.61       15.30      6.25 o 
  -2  18  11        7.75        6.81      6.03 o 
  -1  18  11        3.68        5.98      7.50 o 
   0  18  11        6.17        2.25      4.73 o 
   1  18  11       21.58       18.47      9.89 o 
   2  18  11       22.47        4.68      8.51 o 
  -2  19  11       22.18       20.85     12.88 o 
  -1  19  11       16.67       16.34      8.34 o 
   0  19  11        8.41        4.57      5.74 o 
   1  19  11       44.23       38.13     17.79 o 
  -7   0  12       22.87       23.33     21.92 o 
  -6   0  12       41.76       41.37     14.22 o 
  -5   0  12      458.48      512.05     40.91 o 
  -4   0  12      604.30      608.45     48.78 o 
  -3   0  12     1124.14     1271.69     74.84 o 
  -2   0  12      117.24      122.47     35.74 o 
  -1   0  12     2126.61     2287.70    131.15 o 
   0   0  12       82.94       90.75     19.62 o 
   1   0  12     1292.20     1467.99     58.40 o 
   2   0  12      131.85      135.93      9.62 o 
   3   0  12       37.92       23.79      5.69 o 
   4   0  12       68.14       48.89     35.59 o 
   5   0  12       13.26       23.46     10.98 o 
   6   0  12       49.69       35.32     31.25 o 
  -7   1  12       60.63       49.86     21.75 o 
  -6   1  12        7.16        5.52      4.18 o 
  -5   1  12        7.08        4.20      4.64 o 
  -4   1  12      359.37      396.09     18.65 o 
  -3   1  12      871.36     1029.57     52.48 o 
  -2   1  12       79.09       67.49     19.96 o 
  -1   1  12        2.43        8.77      7.86 o 
   0   1  12       86.87       85.68     14.63 o 
   1   1  12      512.24      519.88     21.79 o 
   2   1  12       44.06       31.51      8.14 o 
   3   1  12       29.91       27.65      7.18 o 
   4   1  12        1.46        2.49     11.01 o 
   5   1  12       68.12       63.70     26.70 o 
   6   1  12        1.34        5.54     10.09 o 
  -7   2  12       29.87       27.32     14.98 o 
  -6   2  12        1.07        1.15     10.47 o 
  -5   2  12       43.93       33.94      7.94 o 
  -4   2  12       11.88       10.65      4.86 o 
  -3   2  12      134.18      142.92     11.55 o 
  -2   2  12       44.99       66.07     13.41 o 
  -1   2  12     1039.43     1058.47     44.56 o 
   0   2  12        2.29        8.73      4.61 o 
   1   2  12      879.74      950.33     40.19 o 
   2   2  12       61.33       62.61     12.46 o 
   3   2  12       95.75       95.61      5.29 o 
   4   2  12      136.14      153.15     20.07 o 
   5   2  12        8.04       12.31      7.54 o 
   6   2  12        7.18       18.07     13.11 o 
  -7   3  12        3.97        6.98      5.33 o 
  -6   3  12        7.50        4.46      7.57 o 
  -5   3  12       56.12       47.13     17.31 o 
  -4   3  12      289.07      340.85     25.55 o 
  -3   3  12       94.29       75.57     12.15 o 
  -2   3  12      112.17      126.04     25.72 o 
  -1   3  12      748.61      814.64     32.55 o 
   0   3  12      714.31      800.71     25.95 o 
   1   3  12      811.44      811.79     25.80 o 
   2   3  12       98.23      110.85      6.15 o 
   3   3  12      125.53      102.66      8.66 o 
   4   3  12        1.12        9.44      7.55 o 
   5   3  12       98.49       74.66     25.00 o 
   6   3  12        0.21        8.19      6.86 o 
  -7   4  12       15.80        9.06      4.70 o 
  -6   4  12        2.71        5.99      5.97 o 
  -5   4  12        6.53        6.09      4.90 o 
  -4   4  12      183.62      209.63     16.38 o 
  -3   4  12      392.05      426.43     17.51 o 
  -2   4  12      132.97      144.33     10.30 o 
  -1   4  12       11.31       18.59      7.61 o 
   0   4  12        3.16        8.97      5.91 o 
   1   4  12      232.94      261.52     11.38 o 
   2   4  12       71.87       70.28      6.46 o 
   3   4  12        9.25       10.71      3.94 o 
   4   4  12       12.29       14.05     10.45 o 
   5   4  12        2.68       -2.26     11.15 o 
   6   4  12       16.40        9.99      9.47 o 
  -7   5  12        5.87        7.64      4.41 o 
  -6   5  12        4.07        7.67      7.79 o 
  -5   5  12        0.91       -0.04      5.01 o 
  -4   5  12       35.06       34.17     12.79 o 
  -3   5  12       18.46       22.14     13.06 o 
  -2   5  12        9.69        9.03      5.93 o 
  -1   5  12      387.71      402.84     16.44 o 
   0   5  12       37.76       46.88     12.64 o 
   1   5  12        0.16        3.35      4.08 o 
   2   5  12       56.17       57.37     13.05 o 
   3   5  12      219.31      209.28     11.60 o 
   4   5  12       54.22       50.40     20.33 o 
   5   5  12        3.01        5.18      9.27 o 
  -6   6  12        3.85        6.85      7.00 o 
  -5   6  12       30.86       32.46     13.69 o 
  -4   6  12       66.92       79.42      9.66 o 
  -3   6  12       88.70       99.56     10.76 o 
  -2   6  12      102.27      109.74      7.62 o 
  -1   6  12        4.42        4.31      3.57 o 
   0   6  12       10.82       12.85      4.73 o 
   1   6  12      503.95      535.14     19.37 o 
   2   6  12       99.10       65.35     15.21 o 
   3   6  12       92.78       91.48      8.73 o 
   4   6  12       24.25       26.68      8.22 o 
   5   6  12        4.62        5.78      7.06 o 
  -6   7  12        1.53        8.46      5.24 o 
  -5   7  12       67.18       61.05     20.75 o 
  -4   7  12      125.29      139.03      9.85 o 
  -3   7  12        0.46        7.01      5.30 o 
  -2   7  12        4.63       10.63      4.55 o 
  -1   7  12      250.14      271.04     10.73 o 
   0   7  12       45.88       40.11     12.13 o 
   1   7  12      123.92      104.67      7.75 o 
   2   7  12       70.96       47.04     10.19 o 
   3   7  12       12.91       12.06      5.33 o 
   4   7  12        9.35       10.38      8.42 o 
   5   7  12       32.44       21.07     14.62 o 
  -6   8  12        6.86        3.54      3.61 o 
  -5   8  12       13.31        5.84      5.37 o 
  -4   8  12        1.43        4.78      4.49 o 
  -3   8  12        0.87        3.46      5.35 o 
  -2   8  12      272.42      268.28     16.29 o 
  -1   8  12        5.45        2.15      3.30 o 
   0   8  12      150.13      152.61     10.11 o 
   1   8  12      110.38       88.10      7.78 o 
   2   8  12      113.83      121.54      7.17 o 
   3   8  12      129.50      150.91     10.84 o 
   4   8  12      100.67       76.81     31.56 o 
   5   8  12        6.58        4.07      7.20 o 
  -6   9  12       42.78       24.86      8.80 o 
  -5   9  12        0.84        5.23      5.47 o 
  -4   9  12        1.02        9.00      4.38 o 
  -3   9  12        4.29        9.80      4.66 o 
  -2   9  12       91.91      100.33      7.97 o 
  -1   9  12      178.44      168.55      9.97 o 
   0   9  12        0.07        6.55      4.34 o 
   1   9  12      113.51       93.48     21.40 o 
   2   9  12      291.94      303.11     11.34 o 
   3   9  12       63.61       58.00     15.40 o 
   4   9  12       32.64       29.95      8.43 o 
   5   9  12       38.20       25.11     18.30 o 
  -6  10  12       71.54       49.20     16.75 o 
  -5  10  12       19.56       15.44      6.87 o 
  -4  10  12        2.76       -0.19      5.00 o 
  -3  10  12       12.86        9.16      5.49 o 
  -2  10  12      215.40      207.84     11.31 o 
  -1  10  12       12.21        4.08      3.77 o 
   0  10  12      226.37      207.90     10.70 o 
   1  10  12       64.49       68.38     13.98 o 
   2  10  12       80.94       82.09      7.67 o 
   3  10  12        1.73        9.48      5.52 o 
   4  10  12       13.52        6.19      4.49 o 
   5  10  12        1.32        8.84      7.25 o 
  -6  11  12       67.58       53.41     18.61 o 
  -5  11  12       32.57       27.84     11.38 o 
  -4  11  12       40.47       37.16      8.27 o 
  -3  11  12      163.89      184.58     18.42 o 
  -2  11  12      135.49      141.09     13.87 o 
  -1  11  12      286.43      301.88     10.61 o 
   0  11  12        1.88        3.43      2.75 o 
   1  11  12       33.92       19.48      6.34 o 
   2  11  12       33.41       38.51     10.54 o 
   3  11  12       24.25       25.86     13.84 o 
   4  11  12       81.63       66.88     22.51 o 
  -5  12  12        4.31        9.85      5.03 o 
  -4  12  12       13.20        9.01      6.04 o 
  -3  12  12        0.05       -0.25      4.36 o 
  -2  12  12      266.49      262.45     13.49 o 
  -1  12  12       26.34       21.49      5.91 o 
   0  12  12       14.75       22.44      6.62 o 
   1  12  12        0.22       -1.13      4.09 o 
   2  12  12        4.51        3.49      5.59 o 
   3  12  12       32.19       32.92     10.67 o 
   4  12  12        1.78        0.94      3.61 o 
  -5  13  12        7.51        1.86      4.68 o 
  -4  13  12        6.02        7.65      5.44 o 
  -3  13  12        8.70        6.98      4.44 o 
  -2  13  12        5.53        7.37      3.53 o 
  -1  13  12        4.47        8.11      3.92 o 
   0  13  12        4.11        3.75      3.19 o 
   1  13  12       14.77        7.31      4.25 o 
   2  13  12        0.06        5.08      7.07 o 
   3  13  12        1.90        0.33      8.85 o 
   4  13  12        4.80       11.55      4.62 o 
  -4  14  12        1.37        0.53      5.21 o 
  -3  14  12       35.78       38.02     12.07 o 
  -2  14  12      156.08      168.42     10.87 o 
  -1  14  12        0.12        6.09      4.79 o 
   0  14  12      110.24      119.20     12.07 o 
   1  14  12       25.82       26.40      6.31 o 
   2  14  12       16.67       15.57      7.88 o 
   3  14  12      221.61      218.07     13.83 o 
  -4  15  12        0.05        5.48      3.79 o 
  -3  15  12        3.24       10.37      6.40 o 
  -2  15  12        6.53        5.10      3.62 o 
  -1  15  12       37.28       30.12      9.51 o 
   0  15  12       45.44       40.45     11.43 o 
   1  15  12        1.38        3.29      9.81 o 
   2  15  12       58.22       36.73     16.17 o 
   3  15  12        0.01        4.59      3.35 o 
  -3  16  12        5.98        8.09      3.56 o 
  -2  16  12        1.94        7.45      3.97 o 
  -1  16  12        0.42        1.78      4.17 o 
   0  16  12        0.19        4.12      3.96 o 
   1  16  12       26.14       30.49     13.68 o 
   2  16  12        7.86        3.37      7.05 o 
  -3  17  12       45.13       35.62     13.77 o 
  -2  17  12       19.92       11.29      7.05 o 
  -1  17  12       29.54       23.69     11.63 o 
   0  17  12       38.86       33.00     14.98 o 
   1  17  12        7.35        2.18      7.01 o 
   2  17  12       32.35       27.88     20.37 o 
  -2  18  12      129.28      112.37     31.20 o 
  -1  18  12        6.80        7.98      8.18 o 
   0  18  12       17.50       13.77     15.49 o 
  -6   1  13       26.84       21.23     12.05 o 
  -5   1  13        4.19       16.25      9.70 o 
  -4   1  13        0.33        1.73      7.01 o 
  -3   1  13        0.08        2.33      5.72 o 
  -2   1  13      281.67      309.98     18.20 o 
  -1   1  13     1013.59     1106.10     56.48 o 
   0   1  13       82.05       84.29     16.95 o 
   1   1  13       35.49       30.38      7.54 o 
   2   1  13       95.78       92.42      7.63 o 
   3   1  13      379.20      369.45     20.75 o 
   4   1  13       27.39       24.35     10.78 o 
   5   1  13       15.54       21.68     13.24 o 
  -6   2  13       18.40       24.54     13.04 o 
  -5   2  13       17.81       10.72      6.28 o 
  -4   2  13       18.50       16.82      7.54 o 
  -3   2  13        1.06        2.54      5.94 o 
  -2   2  13      307.58      313.24     19.68 o 
  -1   2  13        1.07        4.12      5.37 o 
   0   2  13        9.56        5.91      4.52 o 
   1   2  13      194.69      177.34      9.68 o 
   2   2  13      502.61      571.81     24.00 o 
   3   2  13       76.99       51.27     14.06 o 
   4   2  13      137.97      202.32     22.62 o 
   5   2  13        6.28       15.59      9.86 o 
  -6   3  13       21.82       17.05      8.61 o 
  -5   3  13      195.79      197.66     17.43 o 
  -4   3  13       23.94       23.95      9.88 o 
  -3   3  13        2.49        4.74      7.62 o 
  -2   3  13        0.05        5.62      6.01 o 
  -1   3  13      177.69      196.36     14.27 o 
   0   3  13       41.77       44.02     11.58 o 
   1   3  13        0.31        5.06      4.39 o 
   2   3  13        7.81       13.64      5.55 o 
   3   3  13        0.15        7.47      4.54 o 
   4   3  13        0.01        4.58      5.84 o 
   5   3  13        0.95        4.80     10.88 o 
  -6   4  13        5.91        4.98      6.04 o 
  -5   4  13        3.27       13.40     10.75 o 
  -4   4  13       53.66       46.90     15.36 o 
  -3   4  13      231.54      230.32     13.45 o 
  -2   4  13      282.02      385.12     35.82 o 
  -1   4  13       15.97       13.73      9.04 o 
   0   4  13       52.79       40.31     10.78 o 
   1   4  13      166.63      196.16     11.22 o 
   2   4  13      143.67      135.17      7.55 o 
   3   4  13        0.13        1.30      4.46 o 
   4   4  13       34.52       39.11     13.47 o 
   5   4  13       12.05       -1.68     10.62 o 
  -6   5  13       37.29       34.59     17.00 o 
  -5   5  13        5.04       10.78      5.68 o 
  -4   5  13        0.03       -5.60      9.33 o 
  -3   5  13        0.09        8.04      5.58 o 
  -2   5  13      170.13      185.99     20.74 o 
  -1   5  13       17.44       20.15     10.43 o 
   0   5  13       52.92       52.83     13.35 o 
   1   5  13      126.33      131.72      9.98 o 
   2   5  13        0.01        3.16      4.05 o 
   3   5  13      241.89      302.19     17.24 o 
   4   5  13        3.29        6.87      5.88 o 
   5   5  13        9.74        7.72      8.11 o 
  -6   6  13       11.81       13.97      9.53 o 
  -5   6  13        4.97        7.76      6.08 o 
  -4   6  13       31.39       29.41      9.85 o 
  -3   6  13      148.97      181.18     17.18 o 
  -2   6  13      167.05      184.07     19.79 o 
  -1   6  13       27.87       17.59     10.81 o 
   0   6  13       51.03       56.12     11.17 o 
   1   6  13      274.05      280.27     10.88 o 
   2   6  13       43.74       31.19     10.93 o 
   3   6  13        0.41        4.88      3.61 o 
   4   6  13       70.72       69.63     28.69 o 
   5   6  13        1.69        2.19      7.36 o 
  -6   7  13       13.83        9.89      6.58 o 
  -5   7  13       87.50       94.14     36.76 o 
  -4   7  13        0.04       19.17     14.38 o 
  -3   7  13       95.61       94.70     31.28 o 
  -2   7  13      209.73      220.83     13.56 o 
  -1   7  13        2.73        2.12      6.40 o 
   0   7  13       74.55       73.28     18.60 o 
   1   7  13        2.45        2.92      4.52 o 
   2   7  13        0.09        4.45      3.13 o 
   3   7  13       36.36       26.21      9.01 o 
   4   7  13        1.09        8.28     11.57 o 
   5   7  13       49.27       41.27     18.99 o 
  -6   8  13        3.77        3.87      8.08 o 
  -5   8  13        2.26        0.00     14.72 o 
  -4   8  13       43.63       39.73     12.23 o 
  -3   8  13      202.02      179.85     27.83 o 
  -2   8  13       24.00       16.68      8.37 o 
  -1   8  13        1.19       -2.74     10.39 o 
   0   8  13      117.97      114.85     10.47 o 
   1   8  13       43.27       38.68     10.70 o 
   2   8  13       58.33       61.70     15.30 o 
   3   8  13       53.62       42.95     12.40 o 
   4   8  13       14.52       16.90     12.23 o 
  -5   9  13       30.65       31.84     11.69 o 
  -4   9  13      110.87       78.95     39.81 o 
  -3   9  13        8.65       11.75     11.24 o 
  -2   9  13        3.73        8.05      6.76 o 
  -1   9  13        0.03       -0.10      4.46 o 
   0   9  13      184.53      205.56     15.12 o 
   1   9  13       32.20       20.63      5.37 o 
   2   9  13        7.18        8.65      3.94 o 
   3   9  13        5.03        0.53      6.33 o 
   4   9  13       22.26       12.10      9.26 o 
  -5  10  13        0.30        9.89      7.28 o 
  -4  10  13      132.38      113.54     43.85 o 
  -3  10  13       23.92       13.83      8.62 o 
  -2  10  13       34.81       24.82     13.96 o 
  -1  10  13      214.74      207.17     14.53 o 
   0  10  13       20.46       26.62      8.25 o 
   1  10  13      149.40      168.22     11.31 o 
   2  10  13        2.75        8.84      5.88 o 
   3  10  13       26.29       22.12     12.31 o 
   4  10  13        6.04       10.09      9.43 o 
  -5  11  13        0.04       -0.94      7.32 o 
  -4  11  13        8.72       19.36      9.68 o 
  -3  11  13        8.91       10.91      8.58 o 
  -2  11  13       49.13       33.25      8.75 o 
  -1  11  13        8.46        7.48      5.01 o 
   0  11  13       29.19       29.06      8.54 o 
   1  11  13       62.04       53.20     16.11 o 
   2  11  13        1.71        3.67      7.57 o 
   3  11  13       29.28       25.26     12.02 o 
   4  11  13       27.21       26.17     14.97 o 
  -5  12  13        0.26        6.60      5.06 o 
  -4  12  13        2.54        8.45      5.96 o 
  -3  12  13       14.27        9.84     11.74 o 
  -2  12  13       22.90       16.64      7.99 o 
  -1  12  13       62.99       58.08     21.43 o 
   0  12  13        0.13        0.96      4.37 o 
   1  12  13       41.11      119.21     54.33 o 
   2  12  13       20.51       25.10      9.56 o 
   3  12  13        1.37        6.34      3.69 o 
  -4  13  13       11.21        3.68      9.70 o 
  -3  13  13       33.66       34.99     14.10 o 
  -2  13  13        0.03       -2.75      7.58 o 
  -1  13  13       80.70       77.92     27.44 o 
   0  13  13      182.05      197.02     20.46 o 
   1  13  13        5.11        5.83      4.44 o 
   2  13  13        6.70        8.12      6.48 o 
   3  13  13        5.10        7.18      6.51 o 
  -4  14  13       21.56       23.16      8.09 o 
  -3  14  13       13.39       10.09      5.07 o 
  -2  14  13        3.61        4.29      4.92 o 
  -1  14  13       41.13       38.94     14.32 o 
   0  14  13        1.66        5.12      5.39 o 
   1  14  13       28.27       17.94      8.56 o 
   2  14  13        6.44       13.72      8.38 o 
  -3  15  13        0.86        7.47      5.52 o 
  -2  15  13        4.90        7.15      3.76 o 
  -1  15  13       56.33       44.75     20.12 o 
   0  15  13      110.29      133.95     16.40 o 
   1  15  13        5.22        4.74      4.32 o 
   2  15  13        5.15        9.06      6.50 o 
  -2  16  13        6.62        6.23      7.61 o 
  -1  16  13       10.15        8.15      6.32 o 
   0  16  13       21.35        9.80      9.22 o 
   1  16  13       66.66       50.91     48.01 o 
  -4   0  14       18.16       27.05     15.41 o 
  -3   0  14      344.34      371.62     27.04 o 
  -2   0  14        0.72        3.97      4.53 o 
  -1   0  14        0.34        2.94      7.27 o 
   0   0  14      157.43      204.23     13.53 o 
   1   0  14       56.27       40.03     13.09 o 
   2   0  14        5.65        1.29      5.80 o 
   3   0  14      265.13      254.80     20.15 o 
   4   0  14        8.37       10.48     12.18 o 
  -5   1  14       31.99       24.61     16.61 o 
  -4   1  14       65.02       55.12     23.09 o 
  -3   1  14      130.40      111.31     35.71 o 
  -2   1  14        9.04       11.83      8.89 o 
  -1   1  14        0.28       -5.14     12.01 o 
   0   1  14      174.24      184.72     13.42 o 
   1   1  14       37.71       37.88      9.33 o 
   2   1  14        0.61        3.01      3.46 o 
   3   1  14       57.48       64.30     23.41 o 
   4   1  14       13.00       13.37      6.12 o 
  -6   2  14        2.66        8.61      9.53 o 
  -5   2  14        5.70        6.48      7.93 o 
  -4   2  14        0.88        7.49      7.87 o 
  -3   2  14      319.29      314.22     27.15 o 
  -2   2  14      133.38      119.50     33.37 o 
  -1   2  14       14.96       13.18      8.08 o 
   0   2  14       22.82       14.56      6.98 o 
   1   2  14       27.99       27.62      6.19 o 
   2   2  14        3.77        7.54      4.39 o 
   3   2  14       19.52       25.42     10.85 o 
   4   2  14        9.61        9.07      7.80 o 
  -6   3  14       35.65       32.05     16.26 o 
  -5   3  14      396.05      451.51     19.25 o 
  -4   3  14        0.05        8.50      8.61 o 
  -3   3  14        1.56        3.16      7.54 o 
  -2   3  14        4.68       -1.22     12.29 o 
  -1   3  14      336.18      363.01     23.87 o 
   0   3  14       10.09        6.37      4.25 o 
   1   3  14       48.67       58.88     12.89 o 
   2   3  14       19.58        9.48      3.42 o 
   3   3  14        5.15       11.22      9.68 o 
   4   3  14      203.28      218.14     33.89 o 
  -6   4  14        1.33       -3.41      7.90 o 
  -5   4  14       15.88        6.56      8.27 o 
  -4   4  14       32.02       21.60     11.12 o 
  -3   4  14        0.72        7.65      7.91 o 
  -2   4  14       32.56       26.93     14.05 o 
  -1   4  14       65.47       54.43     18.56 o 
   0   4  14       33.84       36.53     10.67 o 
   1   4  14       31.98       43.66      7.63 o 
   2   4  14        3.55        2.66      3.10 o 
   3   4  14       82.24       53.32     24.16 o 
   4   4  14        0.01        0.91      9.39 o 
  -5   5  14       11.12        8.55      7.01 o 
  -4   5  14       19.45       11.36      8.41 o 
  -3   5  14       20.21       17.19     10.58 o 
  -2   5  14       76.50       72.72     21.20 o 
  -1   5  14        0.01        2.54      6.51 o 
   0   5  14        7.10        6.43      3.72 o 
   1   5  14        6.23        5.73      3.03 o 
   2   5  14        8.45        7.04      3.30 o 
   3   5  14       25.68       22.45     12.00 o 
   4   5  14        5.73        8.92      9.35 o 
  -5   6  14       23.84       20.04      9.55 o 
  -4   6  14       10.20        8.55      5.83 o 
  -3   6  14       70.86       72.72     28.62 o 
  -2   6  14        0.69        5.04      5.13 o 
  -1   6  14        4.20        3.12      7.31 o 
   0   6  14      177.53      195.03     22.84 o 
   1   6  14        2.97        5.54      3.29 o 
   2   6  14       47.26       40.93     11.14 o 
   3   6  14       69.95       53.83     20.56 o 
   4   6  14       21.14       16.27     13.70 o 
  -5   7  14       27.71       14.79     11.12 o 
  -4   7  14       30.58       23.15     13.71 o 
  -3   7  14        0.57        5.28      7.40 o 
  -2   7  14        6.92        8.83      4.86 o 
  -1   7  14      299.67      335.57     17.33 o 
   0   7  14      309.97      297.30     14.19 o 
   1   7  14        6.36        2.42      4.00 o 
   2   7  14        0.29       -0.05      5.76 o 
   3   7  14        5.16        2.86      4.90 o 
   4   7  14        5.51        6.07      7.45 o 
  -5   8  14        9.96        5.01      7.73 o 
  -4   8  14        2.54        9.40      6.36 o 
  -3   8  14      175.90      157.77     28.31 o 
  -2   8  14       25.09       18.10     10.17 o 
  -1   8  14        1.56        1.74     13.52 o 
   0   8  14       76.00       61.93     16.31 o 
   1   8  14       23.12       29.03      7.33 o 
   2   8  14       17.67       18.45      9.21 o 
   3   8  14        4.02        1.84      3.57 o 
   4   8  14       13.55        8.56      8.85 o 
  -5   9  14       37.12       18.06     13.54 o 
  -4   9  14       47.72       25.36     19.51 o 
  -3   9  14       19.19       14.14     10.67 o 
  -2   9  14      209.72      219.79     24.04 o 
  -1   9  14      128.53      124.53     39.64 o 
   0   9  14        0.74       -4.20      5.07 o 
   1   9  14       44.97       48.46     12.94 o 
   2   9  14       83.43       75.27     25.59 o 
   3   9  14       65.26       55.08     21.07 o 
  -4  10  14      112.80       82.05     31.61 o 
  -3  10  14        2.90        3.98      7.68 o 
  -2  10  14       23.35       10.50      6.70 o 
  -1  10  14        7.14        5.45      5.05 o 
   0  10  14       29.70       26.30     10.31 o 
   1  10  14       21.29       20.47      7.97 o 
   2  10  14       22.98       11.03     10.46 o 
   3  10  14       28.38       34.56     11.22 o 
  -4  11  14       22.79       26.04     11.17 o 
  -3  11  14        0.07        0.56      3.67 o 
  -2  11  14       23.61       33.92     13.39 o 
  -1  11  14        5.35        5.93      6.61 o 
   0  11  14        0.87        1.75      5.22 o 
   1  11  14       69.33       49.30     14.56 o 
   2  11  14       50.18       59.47     17.97 o 
   3  11  14        0.08        6.17      3.59 o 
  -4  12  14        3.10        3.39      6.54 o 
  -3  12  14       63.92       56.32     21.33 o 
  -2  12  14        3.00        5.87      6.11 o 
  -1  12  14        5.88        8.65      6.90 o 
   0  12  14       62.75       54.22     19.42 o 
   1  12  14       77.33      101.17     12.04 o 
   2  12  14       60.02       53.42     20.58 o 
  -3  13  14       13.39        9.26      6.43 o 
  -2  13  14        1.97        1.14      6.46 o 
  -1  13  14        0.04        0.67      8.45 o 
   0  13  14        5.86       17.01      5.43 o 
   1  13  14       34.06       30.04     11.96 o 
   2  13  14        2.42        5.55      4.28 o 
  -2  14  14       22.23       23.86     12.92 o 
  -1  14  14       31.05       23.30     13.97 o 
   0  14  14        6.37        6.98      5.26 o 
   1  14  14       38.22       28.61     12.50 o 
  -1  15  14        9.42        6.57      4.68 o 
   0  15  14        4.30        5.20      5.76 o 
  -5   1  15        1.11        4.01      4.12 o 
  -4   1  15       20.66       24.45     20.30 o 
  -3   1  15      150.82      120.89     44.37 o 
  -2   1  15        1.15        4.24      5.68 o 
  -1   1  15       16.34       16.11      5.77 o 
   0   1  15      463.22      533.36     29.71 o 
   1   1  15       58.82       56.35     15.41 o 
   2   1  15       43.02       43.85     14.73 o 
   3   1  15       31.13       17.57     15.89 o 
   4   1  15        0.42       -2.94     10.65 o 
  -5   2  15       80.04       63.41     28.67 o 
  -4   2  15       71.88       69.32     46.86 o 
  -3   2  15      228.27      224.06     13.53 o 
  -2   2  15       67.47       69.67     18.14 o 
  -1   2  15       10.55        7.74      4.83 o 
   0   2  15        0.06        4.20      6.54 o 
   1   2  15      338.14      384.45     17.92 o 
   2   2  15       30.28       25.22      7.53 o 
   3   2  15       29.70       27.03     14.19 o 
   4   2  15        6.29       -2.66     10.92 o 
  -5   3  15        1.18       -7.96     13.13 o 
  -4   3  15        1.62        8.48      7.94 o 
  -3   3  15        1.28        9.49      8.05 o 
  -2   3  15       25.91       22.41     12.15 o 
  -1   3  15        2.53        5.12      7.63 o 
   0   3  15       16.61       17.25      5.53 o 
   1   3  15       22.28       18.40      6.49 o 
   2   3  15        3.82        1.41      8.32 o 
   3   3  15        4.36        4.83     10.48 o 
   4   3  15       15.85       15.05     11.18 o 
  -5   4  15        6.93        6.67      6.85 o 
  -4   4  15      102.20       86.70     33.95 o 
  -3   4  15       37.18       24.00     21.60 o 
  -2   4  15       45.98       37.29     19.90 o 
  -1   4  15       87.87       99.01     34.47 o 
   0   4  15        0.08       -1.57      5.58 o 
   1   4  15       48.48       41.52     12.67 o 
   2   4  15        0.77        0.74      6.26 o 
   3   4  15       42.10       39.33     16.33 o 
  -5   5  15       16.15       13.93      6.70 o 
  -4   5  15       46.51       37.19     17.55 o 
  -3   5  15       41.53       51.59     17.53 o 
  -2   5  15        0.18        5.72      7.87 o 
  -1   5  15        0.60        5.62      5.05 o 
   0   5  15       34.63       32.66     11.22 o 
   1   5  15        0.29        3.23      3.86 o 
   2   5  15        8.81       12.99      5.99 o 
   3   5  15       25.68       28.36     12.73 o 
  -5   6  15       36.49       34.05     15.31 o 
  -4   6  15       26.79       20.99     13.11 o 
  -3   6  15       17.12       12.54     11.94 o 
  -2   6  15       31.55       24.32      9.21 o 
  -1   6  15       21.29       14.21      7.65 o 
   0   6  15       51.16       60.14     19.19 o 
   1   6  15        5.11        4.77      5.14 o 
   2   6  15       49.80       39.56     14.57 o 
   3   6  15       35.98       25.93     17.54 o 
  -4   7  15        6.79        8.27      6.34 o 
  -3   7  15       25.03       15.70     11.11 o 
  -2   7  15        0.00        4.77      5.54 o 
  -1   7  15      129.95      143.92     15.68 o 
   0   7  15       46.67       54.85     14.88 o 
   1   7  15       41.24       37.77     10.30 o 
   2   7  15      160.88      178.13     21.41 o 
   3   7  15       36.30       31.38     19.71 o 
  -4   8  15       11.14       15.98      6.82 o 
  -3   8  15       60.30       36.61     13.08 o 
  -2   8  15       18.73        8.99      5.02 o 
  -1   8  15        0.01        1.64      6.15 o 
   0   8  15       42.03       22.82      7.81 o 
   1   8  15       35.48       25.38      9.92 o 
   2   8  15        3.96        9.08      4.72 o 
   3   8  15       10.09       17.48     10.66 o 
  -4   9  15        2.48       14.82     10.58 o 
  -3   9  15       24.05       10.53      6.31 o 
  -2   9  15       30.81       35.28     11.15 o 
  -1   9  15       70.10       65.99     22.47 o 
   0   9  15        6.98       11.73      6.68 o 
   1   9  15        5.67        0.68      5.28 o 
   2   9  15        0.95       -4.10      7.52 o 
  -3  10  15        7.48        7.43      5.38 o 
  -2  10  15       33.07       25.33     13.96 o 
  -1  10  15       37.87       36.93     13.43 o 
   0  10  15       83.80       90.81     11.36 o 
   1  10  15       47.52       34.67     13.01 o 
   2  10  15       21.35       25.66     10.38 o 
  -3  11  15       17.31        6.79      7.60 o 
  -2  11  15        8.25       12.26      7.76 o 
  -1  11  15        3.66        7.92      7.16 o 
   0  11  15       27.89       25.35      9.61 o 
   1  11  15        2.01        6.34      8.05 o 
   2  11  15       54.12       45.50     21.62 o 
  -2  12  15       51.69       42.40     15.14 o 
  -1  12  15        3.66        5.32      6.53 o 
   0  12  15        0.58        2.47      3.63 o 
   1  12  15       16.63       14.64      6.63 o 
  -1  13  15      195.42      189.65     13.76 o 
   0  13  15        0.18        2.53      3.90 o 
  -4   0  16       22.00       26.96     15.71 o 
  -3   0  16      114.82       95.52     57.55 o 
  -2   0  16      129.15      117.20     61.85 o 
  -1   0  16        0.44        5.65      6.90 o 
   0   0  16        0.08        8.35      8.91 o 
   1   0  16        6.41       11.69      8.08 o 
   2   0  16      137.52      161.06     20.04 o 
   3   0  16      120.71       60.55     46.79 o 
  -4   1  16        0.07        3.19      9.98 o 
  -3   1  16        0.64        9.46      7.30 o 
  -2   1  16       61.41       47.82     20.15 o 
  -1   1  16        3.73        3.69      9.24 o 
   0   1  16        4.52       10.66      7.73 o 
   1   1  16       22.79       27.38      8.33 o 
   2   1  16        1.02        2.11      8.65 o 
   3   1  16       45.94       37.94     19.28 o 
  -4   2  16        0.29       -9.25     12.27 o 
  -3   2  16        0.05       -0.77      7.05 o 
  -2   2  16       14.48        9.25      8.75 o 
  -1   2  16       77.43       59.15     25.85 o 
   0   2  16       40.67       36.93     14.59 o 
   1   2  16       12.45        8.81      4.80 o 
   2   2  16      124.56       93.57     46.83 o 
   3   2  16       13.06        3.25     10.91 o 
  -4   3  16       10.94        3.74      6.97 o 
  -3   3  16       60.16       38.74     41.24 o 
  -2   3  16      144.59      146.59     24.93 o 
  -1   3  16       49.71       45.14     17.59 o 
   0   3  16      117.88      129.14     22.96 o 
   1   3  16       70.11       56.70     13.75 o 
   2   3  16       17.86       15.58      9.59 o 
   3   3  16       40.54       25.97     21.06 o 
  -4   4  16        4.61        0.37      7.94 o 
  -2   4  16       11.83        7.34      6.50 o 
  -1   4  16       34.89       44.98     20.75 o 
   0   4  16        0.50        6.58      4.21 o 
   1   4  16       31.94       28.82     10.16 o 
   2   4  16       38.81       24.17     12.37 o 
  -4   5  16        4.18        4.78      3.77 o 
  -3   5  16        6.05        9.28     11.59 o 
  -2   5  16        3.02        2.56      6.22 o 
  -1   5  16        0.11        6.93      9.12 o 
   0   5  16      113.85      144.14     21.16 o 
   1   5  16        2.35        7.50      5.25 o 
   2   5  16       14.27       11.56      7.89 o 
  -3   6  16       15.60       14.82     11.13 o 
  -2   6  16       26.17       21.70     11.98 o 
  -1   6  16       44.36       40.05     16.68 o 
   0   6  16       10.78        6.02      7.91 o 
   1   6  16        5.18       -1.57      3.64 o 
   2   6  16      196.74      234.50     13.25 o 
  -3   7  16        3.33       -0.80      5.27 o 
  -2   7  16       14.71        4.71      6.30 o 
  -1   7  16       10.97       10.72      5.20 o 
   0   7  16        0.08       -0.26      6.11 o 
   1   7  16       44.02       37.38     11.85 o 
   2   7  16       54.53       41.05     12.97 o 
  -3   8  16       13.89        3.26      6.72 o 
  -2   8  16       10.04       11.65      6.86 o 
  -1   8  16       23.48       14.80      8.27 o 
   0   8  16       86.61      140.46     24.35 o 
   1   8  16      119.30       93.90     38.07 o 
  -2   9  16        9.66        8.97      8.22 o 
  -1   9  16        3.47        4.91      6.28 o 
   0   9  16        1.35        4.39      4.81 o 
   1   9  16       83.67       71.76     25.87 o 
  -2  10  16        0.09        1.97      5.33 o 
  -1  10  16       45.16       56.11     19.42 o 
   0  10  16       27.91       20.54     15.47 o 
  -3   1  17        0.01        1.36      5.93 o 
  -2   1  17        5.46        4.63      9.13 o 
  -1   1  17      119.48      129.11     16.32 o 
   0   1  17       16.10       11.01      7.87 o 
   1   1  17        0.82        3.57      4.29 o 
  -3   2  17       17.28       11.66      6.73 o 
  -2   2  17       43.12       32.38     12.36 o 
  -1   2  17        1.64        5.31      9.45 o 
   0   2  17       48.89       32.43     18.73 o 
   1   2  17        0.21        5.43      3.57 o 
  -3   3  17        0.68        7.60      6.54 o 
  -2   3  17       24.32       26.64     13.50 o 
  -1   3  17       39.27       24.57     11.21 o 
   0   3  17        8.15        7.35     10.66 o 
   1   3  17       21.74       16.15      6.56 o 
  -2   4  17        0.19        3.45      5.86 o 
  -1   4  17       25.84       22.87     18.14 o 
   0   4  17       57.84       35.75     30.49 o 
   1   4  17        0.23        0.64      6.45 o 
  -2   5  17        6.76        3.89      4.61 o 
  -1   5  17       45.20       44.37     15.31 o 
   0   5  17       40.44       24.51     14.15 o 
  -2   6  17       10.64       12.58     11.47 o 
  -1   6  17        1.45       -1.47      7.74 o 
   0   6  17       21.07        7.71      8.26 o 
                                                 
